# Supplementary material for: Flunarizinium hydrogen maleate
Source: Acta Crystallogr Sect E Struct Rep Online. 2013 Jul 27;69(Pt 8):o1344. doi: 10.1107/S1600536813020291 (PMC3793824; doi:10.1107/S1600536813020291)
Supplement: Supplementary file 1 [file e-69-o1344-sup1.cif]

##############################################################################
#                                                                            #
# This CIF contains the data in a paper accepted for publication in          #
# Acta Crystallographica Section E. It conforms to the requirements of       #
# Notes for Authors for Acta Crystallographica Section E, and has been       #
# peer reviewed under the auspices of the IUCr Commission on Journals.       #
#                                                                            #
# Full details of the Crystallographic Information File format               #
# are given in the paper "The Crystallographic Information File (CIF):       #
# a New Standard Archive File for Crystallography" by S. R. Hall, F. H.      #
# Allen and I. D. Brown [Acta Cryst. (1991), A47, 655-685].                  #
#                                                                            #
# The current version of the core CIF dictionary is obtainable from          #
# ftp://ftp.iucr.org/pub/cif_core.dic.                                       #
#                                                                            #
# Software is freely available for graphical display of the structure(s)     #
# in this CIF. For information consult the CIF software page                 #
# http://www.iucr.org/resources/cif/software.                                #
#                                                                            #
# This file may be used for bona fide research purposes within the           #
# scientific community so long as proper attribution is given to the journal # 
# article from which it was obtained.                                        #
#                                                                            #
##############################################################################
data_I
_audit_creation_method
;
  Olex2 1.2
  (compiled Apr 23 2013 17:54:37, GUI svn.r4466)
;
_journal_date_recd_electronic     2013-07-16
_journal_date_accepted     2013-07-22
_journal_name_full     'Acta Crystallographica, Section E'
_journal_year     2013
_journal_volume     69
_journal_issue      8
_journal_page_first     o1344
_journal_page_last     o1344
_journal_paper_category     QO
_journal_paper_doi     10.1107/S1600536813020291
_journal_coeditor_code     HB7110
_publ_contact_author_name     'Jasinski, Jerry P.'
_publ_contact_author_address
;
Department of Chemistry
Keene State College
229 Main Street
Keene, New Hampshire 03435, USA
;
_publ_contact_author_email     jjasinski@keene.edu
_publ_contact_author_fax     ?
_publ_contact_author_phone     '603 358-2563'
_publ_section_title
;
Flunarizinium hydrogen maleate
;
loop_
    _publ_author_name
    _publ_author_address
    'Kavitha, Channappa N.'
;
Department of Studies in Chemistry
University of Mysore
Manasagangotri,  Mysore 570 006, India
;
    'Jasinski, Jerry P.'
;
Department of Chemistry
Keene State College
229 Main Street
Keene, NH 03435-2001, USA
;
    'Matar, Somer M.'
;
Department of Chemistry
Keene State College
229 Main Street
Keene, NH 03435-2001, USA
;
    'Yathirajan, H.S.'
;
Department of Studies in Chemistry
University of Mysore
Manasagangotri,  Mysore 570 006, India
;
    'Ramesha, A. R.'
;
R. L. Fine Chem.,
Bangalore 560 064, India
;
_chemical_name_systematic
;\
4-[Bis(4-fluorophenyl)methyl]-1-[(2<i>E</i>)-3-phenylprop-2-en-\
1-yl]piperazin-1-ium hydrogen maleate
;
_chemical_name_common
;
Flunarizinium hydrogen maleate
;
_chemical_formula_moiety     'C26 H27 F2 N2 +, C4 H3 O4 -'
_chemical_formula_sum     'C30 H30 F2 N2 O4'
_chemical_formula_iupac     'C26 H27 F2 N2 +, C4 H3 O4 -'
_chemical_formula_weight     520.56
_chemical_melting_point     ?
_shelx_space_group_comment
;
The symmetry employed for this shelxl refinement is uniquely defined
by the following loop, which should always be used as a source of
symmetry information in preference to the above space-group names.
They are only intended as comments.
;
_space_group_crystal_system     monoclinic
_space_group_name_H-M_alt     'P 21/c'
_space_group_name_Hall     '-P 2ybc'
loop_
    _space_group_symop_operation_xyz
    'x, y, z'
    '-x, y+1/2, -z+1/2'
    '-x, -y, -z'
    'x, -y-1/2, z-1/2'
_cell_length_a     22.1215(5)
_cell_length_b     10.8620(2)
_cell_length_c     11.3215(2)
_cell_angle_alpha     90
_cell_angle_beta     98.879(2)
_cell_angle_gamma     90
_cell_volume     2687.77(9)
_cell_formula_units_Z     4
_cell_measurement_reflns_used     6479
_cell_measurement_theta_min     3.9486
_cell_measurement_theta_max     72.3004
_cell_measurement_temperature     173(2)
_exptl_crystal_description     irregular
_exptl_crystal_colour     colourless
_exptl_crystal_size_max     0.42
_exptl_crystal_size_mid     0.38
_exptl_crystal_size_min     0.26
_exptl_crystal_density_diffrn     1.286
_exptl_crystal_density_meas     ?
_exptl_crystal_density_method     ?
_exptl_crystal_F_000     1096
_exptl_absorpt_coefficient_mu     0.785
_exptl_absorpt_correction_type     multi-scan
_exptl_absorpt_process_details
;
(CrysAlis PRO and CrysAlis RED; Agilent, 2012)
;
_shelx_estimated_absorpt_T_min     ?
_shelx_estimated_absorpt_T_max     ?
_exptl_absorpt_correction_T_min     0.87067
_exptl_absorpt_correction_T_max     1.00000
_exptl_special_details
;
;
_diffrn_ambient_temperature     173(2)
_diffrn_radiation_type     'Cu K\a'
_diffrn_radiation_wavelength     1.5418
_diffrn_radiation_monochromator     graphite
_diffrn_measurement_device_type     'Agilent Xcalibur (Eos, Gemini)'
_diffrn_measurement_method     '\w scans'
_diffrn_detector_area_resol_mean     16.0416
_diffrn_reflns_number     17207
_diffrn_reflns_av_R_equivalents     0.0403
_diffrn_reflns_theta_min     4.045
_diffrn_reflns_theta_max     72.450
_diffrn_reflns_theta_full     67.684
_diffrn_measured_fraction_theta_max     0.9961
_diffrn_measured_fraction_theta_full     0.9996
_diffrn_reflns_limit_h_min     -24
_diffrn_reflns_limit_h_max     27
_diffrn_reflns_limit_k_min     -12
_diffrn_reflns_limit_k_max     13
_diffrn_reflns_limit_l_min     -13
_diffrn_reflns_limit_l_max     8
_refine_special_details     ?
_reflns_number_total     5260
_reflns_number_gt     4484
_reflns_threshold_expression     I>2\s(I)
_refine_ls_structure_factor_coef     Fsqd
_refine_ls_matrix_type     full
_refine_ls_R_factor_all     0.0556
_refine_ls_R_factor_gt     0.0479
_refine_ls_wR_factor_gt     0.1288
_refine_ls_wR_factor_ref     0.1360
_refine_ls_goodness_of_fit_ref     1.028
_refine_ls_restrained_S_all     1.028
_refine_ls_number_reflns     5260
_refine_ls_number_parameters     344
_refine_ls_number_restraints     0
_refine_ls_hydrogen_treatment     constr
_refine_ls_weighting_scheme     calc
_refine_ls_weighting_details
;
 w=1/[\s^2^(Fo^2^)+(0.0702P)^2^+0.7817P]
 where P=(Fo^2^+2Fc^2^)/3
;
_atom_sites_solution_hydrogens     geom
_atom_sites_solution_primary     direct
_atom_sites_solution_secondary     ?
_refine_ls_shift/su_max     0.001
_refine_ls_shift/su_mean     0.000
_refine_diff_density_max     0.523
_refine_diff_density_min     -0.224
_refine_ls_extinction_method     'SHELXL2012 (Sheldrick, 2008)'
_refine_ls_extinction_coef     0.0021(2)
_refine_ls_extinction_expression
                                  'Fc^*^=kFc[1+0.001xFc^2^\l^3^/sin(2\q)]^-1/4^'
loop_
    _atom_type_symbol
    _atom_type_description
    _atom_type_scat_dispersion_real
    _atom_type_scat_dispersion_imag
    _atom_type_scat_source
    'C' 'C' 0.0181 0.0091
                         'International Tables Vol C Tables 4.2.6.8 and 6.1.1.4'
    'H' 'H' 0.0000 0.0000
                         'International Tables Vol C Tables 4.2.6.8 and 6.1.1.4'
    'F' 'F' 0.0727 0.0534
                         'International Tables Vol C Tables 4.2.6.8 and 6.1.1.4'
    'N' 'N' 0.0311 0.0180
                         'International Tables Vol C Tables 4.2.6.8 and 6.1.1.4'
    'O' 'O' 0.0492 0.0322
                         'International Tables Vol C Tables 4.2.6.8 and 6.1.1.4'
_computing_data_collection     'CrysAlis PRO (Agilent, 2012)'
_computing_cell_refinement     'CrysAlis PRO (Agilent, 2012)'
_computing_data_reduction     'CrysAlis RED (Agilent, 2012)'
_computing_structure_solution     'SUPERFLIP (Palatinus & Chapuis, 2007)'
_computing_structure_refinement     'SHELXL2012 (Sheldrick, 2008)'
_computing_molecular_graphics     'OLEX2 (Dolomanov <i>et al.</i>, 2009)'
_computing_publication_material     'OLEX2 (Dolomanov <i>et al.</i>, 2009)'
loop_
    _atom_site_type_symbol
    _atom_site_label
    _atom_site_fract_x
    _atom_site_fract_y
    _atom_site_fract_z
    _atom_site_U_iso_or_equiv
    _atom_site_adp_type
    _atom_site_calc_flag
    _atom_site_occupancy
    _atom_site_disorder_assembly
    _atom_site_disorder_group
    F F1 0.87928(7) -0.24891(14) 0.47740(13) 0.0848(5) Uani d 1 . .
    F F2 0.98166(6) 0.06251(14) 1.26090(10) 0.0727(4) Uani d 1 . .
    N N1 0.68788(6) 0.32014(12) 0.73573(11) 0.0319(3) Uani d 1 . .
    H H1 0.7039 0.3791 0.6926 0.038 Uiso d 1 . .
    N N2 0.79790(5) 0.17520(11) 0.79037(10) 0.0280(3) Uani d 1 . .
    C C1 0.72463(8) 0.31929(15) 0.85715(13) 0.0363(4) Uani d 1 . .
    H H1A 0.7093 0.2563 0.9055 0.044 Uiso calc 1 . .
    H H1B 0.7211 0.3983 0.8954 0.044 Uiso calc 1 . .
    C C2 0.79108(7) 0.29391(14) 0.84796(13) 0.0332(3) Uani d 1 . .
    H H2A 0.8066 0.3588 0.8021 0.040 Uiso calc 1 . .
    H H2B 0.8150 0.2938 0.9274 0.040 Uiso calc 1 . .
    C C3 0.76221(7) 0.17749(14) 0.67002(12) 0.0306(3) Uani d 1 . .
    H H3A 0.7669 0.0997 0.6303 0.037 Uiso calc 1 . .
    H H3B 0.7773 0.2425 0.6236 0.037 Uiso calc 1 . .
    C C4 0.69533(7) 0.19923(14) 0.67663(13) 0.0330(3) Uani d 1 . .
    H H4A 0.6720 0.1992 0.5967 0.040 Uiso calc 1 . .
    H H4B 0.6799 0.1336 0.7218 0.040 Uiso calc 1 . .
    C C5 0.62138(8) 0.35276(17) 0.73677(15) 0.0411(4) Uani d 1 . .
    H H5A 0.5996 0.2815 0.7601 0.049 Uiso calc 1 . .
    H H5B 0.6185 0.4179 0.7942 0.049 Uiso calc 1 . .
    C C6 0.59335(8) 0.39422(18) 0.61479(16) 0.0445(4) Uani d 1 . .
    H H6 0.6034 0.4726 0.5911 0.053 Uiso calc 1 . .
    C C7 0.55601(8) 0.32949(17) 0.53891(18) 0.0470(4) Uani d 1 . .
    H H7 0.5435 0.2535 0.5645 0.056 Uiso calc 1 . .
    C C8 0.53185(8) 0.36771(17) 0.41482(16) 0.0433(4) Uani d 1 . .
    C C9 0.47868(9) 0.31385(18) 0.35792(19) 0.0496(4) Uani d 1 . .
    H H9 0.4588 0.2557 0.3984 0.059 Uiso calc 1 . .
    C C10 0.45461(9) 0.3450(2) 0.2417(2) 0.0579(5) Uani d 1 . .
    H H10 0.4186 0.3083 0.2051 0.069 Uiso calc 1 . .
    C C11 0.48338(10) 0.4293(2) 0.18018(18) 0.0564(5) Uani d 1 . .
    H H11 0.4669 0.4505 0.1023 0.068 Uiso calc 1 . .
    C C12 0.53710(10) 0.48277(19) 0.23452(19) 0.0565(5) Uani d 1 . .
    H H12 0.5573 0.5392 0.1927 0.068 Uiso calc 1 . .
    C C13 0.56108(9) 0.45259(18) 0.35134(18) 0.0501(4) Uani d 1 . .
    H H13 0.5971 0.4896 0.3876 0.060 Uiso calc 1 . .
    C C14 0.86369(7) 0.14809(13) 0.79043(13) 0.0287(3) Uani d 1 . .
    H H14 0.8825 0.2201 0.7587 0.034 Uiso calc 1 . .
    C C15 0.87072(6) 0.03898(14) 0.70972(13) 0.0292(3) Uani d 1 . .
    C C16 0.84983(8) -0.07710(15) 0.73468(15) 0.0378(4) Uani d 1 . .
    H H16 0.8335 -0.0896 0.8046 0.045 Uiso calc 1 . .
    C C17 0.85290(9) -0.17466(17) 0.65714(18) 0.0486(4) Uani d 1 . .
    H H17 0.8386 -0.2523 0.6738 0.058 Uiso calc 1 . .
    C C18 0.87752(9) -0.15360(19) 0.55528(18) 0.0528(5) Uani d 1 . .
    C C19 0.90001(9) -0.0420(2) 0.52802(16) 0.0502(5) Uani d 1 . .
    H H19 0.9173 -0.0313 0.4589 0.060 Uiso calc 1 . .
    C C20 0.89645(7) 0.05539(16) 0.60644(14) 0.0377(4) Uani d 1 . .
    H H20 0.9115 0.1323 0.5895 0.045 Uiso calc 1 . .
    C C21 0.89532(7) 0.12623(13) 0.91779(13) 0.0298(3) Uani d 1 . .
    C C22 0.95568(7) 0.16234(15) 0.95284(15) 0.0384(4) Uani d 1 . .
    H H22 0.9765 0.2017 0.8983 0.046 Uiso calc 1 . .
    C C23 0.98534(8) 0.14033(19) 1.06856(17) 0.0490(5) Uani d 1 . .
    H H23 1.0258 0.1644 1.0919 0.059 Uiso calc 1 . .
    C C24 0.95369(9) 0.08262(18) 1.14703(15) 0.0468(4) Uani d 1 . .
    C C25 0.89418(8) 0.04536(16) 1.11636(15) 0.0419(4) Uani d 1 . .
    H H25 0.8738 0.0058 1.1716 0.050 Uiso calc 1 . .
    C C26 0.86487(7) 0.06801(15) 1.00075(13) 0.0345(3) Uani d 1 . .
    H H26 0.8244 0.0439 0.9786 0.041 Uiso calc 1 . .
    O O1S 0.67312(8) 0.83923(13) 0.66302(12) 0.0604(4) Uani d 1 . .
    H H1S 0.6848 0.7679 0.6735 0.091 Uiso d 1 . .
    O O2S 0.65899(8) 0.97228(12) 0.51543(12) 0.0589(4) Uani d 1 . .
    O O3S 0.72834(6) 0.47153(13) 0.57335(13) 0.0561(4) Uani d 1 . .
    O O4S 0.70541(8) 0.62367(13) 0.68757(11) 0.0600(4) Uani d 1 . .
    C C1S 0.67577(8) 0.87144(16) 0.55309(15) 0.0411(4) Uani d 1 . .
    C C2S 0.70000(8) 0.78300(16) 0.47107(14) 0.0400(4) Uani d 1 . .
    H H2S 0.7043 0.8161 0.3971 0.048 Uiso calc 1 . .
    C C3S 0.71654(8) 0.66586(16) 0.48435(15) 0.0406(4) Uani d 1 . .
    H H3S 0.7298 0.6303 0.4182 0.049 Uiso calc 1 . .
    C C4S 0.71709(8) 0.58175(17) 0.58972(16) 0.0410(4) Uani d 1 . .
loop_
    _atom_site_aniso_label
    _atom_site_aniso_U_11
    _atom_site_aniso_U_22
    _atom_site_aniso_U_33
    _atom_site_aniso_U_12
    _atom_site_aniso_U_13
    _atom_site_aniso_U_23
    F1 0.0965(11) 0.0745(9) 0.0831(10) 0.0137(8) 0.0126(8) -0.0504(8)
    F2 0.0663(8) 0.1044(11) 0.0390(6) 0.0294(7) -0.0186(5) -0.0032(6)
    N1 0.0355(7) 0.0320(7) 0.0284(6) 0.0097(5) 0.0059(5) 0.0009(5)
    N2 0.0315(6) 0.0274(6) 0.0241(6) 0.0060(5) 0.0014(5) -0.0013(5)
    C1 0.0445(9) 0.0383(8) 0.0256(7) 0.0111(7) 0.0034(6) -0.0052(6)
    C2 0.0402(8) 0.0310(8) 0.0271(7) 0.0067(6) 0.0008(6) -0.0050(6)
    C3 0.0352(8) 0.0316(7) 0.0241(7) 0.0072(6) 0.0020(6) -0.0041(5)
    C4 0.0351(8) 0.0330(8) 0.0297(8) 0.0076(6) 0.0010(6) -0.0045(6)
    C5 0.0374(9) 0.0461(9) 0.0414(9) 0.0136(7) 0.0108(7) -0.0006(7)
    C6 0.0380(9) 0.0456(10) 0.0499(10) 0.0139(7) 0.0062(8) -0.0011(8)
    C7 0.0431(10) 0.0419(10) 0.0575(11) 0.0018(7) 0.0128(8) 0.0039(8)
    C8 0.0402(9) 0.0437(9) 0.0462(10) 0.0112(7) 0.0071(7) -0.0011(7)
    C9 0.0452(10) 0.0438(10) 0.0606(12) 0.0033(8) 0.0110(9) -0.0039(8)
    C10 0.0440(10) 0.0640(13) 0.0622(12) 0.0092(9) -0.0027(9) -0.0222(10)
    C11 0.0629(13) 0.0612(13) 0.0429(10) 0.0279(10) 0.0016(9) -0.0051(9)
    C12 0.0714(14) 0.0420(10) 0.0583(12) 0.0101(9) 0.0170(10) 0.0076(9)
    C13 0.0463(10) 0.0471(10) 0.0557(11) -0.0010(8) 0.0040(8) -0.0049(8)
    C14 0.0313(7) 0.0256(7) 0.0296(7) 0.0016(5) 0.0058(6) 0.0018(5)
    C15 0.0284(7) 0.0304(7) 0.0276(7) 0.0068(6) 0.0003(5) 0.0003(6)
    C16 0.0425(9) 0.0316(8) 0.0394(8) 0.0040(7) 0.0070(7) -0.0025(6)
    C17 0.0504(10) 0.0337(9) 0.0591(11) 0.0052(7) 0.0007(9) -0.0101(8)
    C18 0.0516(11) 0.0530(11) 0.0509(11) 0.0156(9) -0.0015(8) -0.0254(9)
    C19 0.0497(10) 0.0682(13) 0.0337(9) 0.0147(9) 0.0092(7) -0.0096(8)
    C20 0.0370(8) 0.0439(9) 0.0324(8) 0.0065(7) 0.0054(6) 0.0021(7)
    C21 0.0318(7) 0.0256(7) 0.0311(7) 0.0045(6) 0.0018(6) -0.0035(6)
    C22 0.0319(8) 0.0391(9) 0.0434(9) 0.0023(6) 0.0040(7) -0.0071(7)
    C23 0.0321(8) 0.0586(11) 0.0520(10) 0.0084(8) -0.0072(8) -0.0149(9)
    C24 0.0474(10) 0.0564(11) 0.0319(8) 0.0223(8) -0.0090(7) -0.0075(7)
    C25 0.0505(10) 0.0432(9) 0.0310(8) 0.0126(7) 0.0034(7) 0.0023(7)
    C26 0.0358(8) 0.0350(8) 0.0313(8) 0.0020(6) 0.0003(6) 0.0007(6)
    O1S 0.0998(12) 0.0472(8) 0.0383(7) -0.0015(7) 0.0241(7) -0.0015(6)
    O2S 0.0891(11) 0.0335(7) 0.0551(8) -0.0014(7) 0.0143(7) 0.0013(6)
    O3S 0.0599(8) 0.0490(8) 0.0651(9) 0.0202(6) 0.0275(7) 0.0206(6)
    O4S 0.0962(12) 0.0536(8) 0.0317(6) 0.0022(8) 0.0142(7) 0.0111(6)
    C1S 0.0502(10) 0.0368(9) 0.0362(8) -0.0123(7) 0.0061(7) -0.0007(7)
    C2S 0.0497(10) 0.0432(9) 0.0278(8) -0.0045(7) 0.0084(7) 0.0065(7)
    C3S 0.0455(9) 0.0461(10) 0.0323(8) 0.0034(7) 0.0122(7) 0.0056(7)
    C4S 0.0361(8) 0.0469(10) 0.0411(9) 0.0041(7) 0.0092(7) 0.0126(7)
_geom_special_details
;
 All esds (except the esd in the dihedral angle between two l.s. planes)
 are estimated using the full covariance matrix.  The cell esds are taken
 into account individually in the estimation of esds in distances, angles
 and torsion angles; correlations between esds in cell parameters are only
 used when they are defined by crystal symmetry.  An approximate (isotropic)
 treatment of cell esds is used for estimating esds involving l.s. planes.
;
loop_
    _geom_bond_atom_site_label_1
    _geom_bond_atom_site_label_2
    _geom_bond_site_symmetry_2
    _geom_bond_distance
    _geom_bond_publ_flag
    F1 C18 . 1.364(2) ?
    F2 C24 . 1.3589(19) ?
    N1 H1 . 0.9101 ?
    N1 C1 . 1.4851(19) ?
    N1 C4 . 1.4945(18) ?
    N1 C5 . 1.5150(19) ?
    N2 C2 . 1.4632(18) ?
    N2 C3 . 1.4657(17) ?
    N2 C14 . 1.4848(18) ?
    C1 H1A . 0.9700 ?
    C1 H1B . 0.9700 ?
    C1 C2 . 1.515(2) ?
    C2 H2A . 0.9700 ?
    C2 H2B . 0.9700 ?
    C3 H3A . 0.9700 ?
    C3 H3B . 0.9700 ?
    C3 C4 . 1.512(2) ?
    C4 H4A . 0.9700 ?
    C4 H4B . 0.9700 ?
    C5 H5A . 0.9700 ?
    C5 H5B . 0.9700 ?
    C5 C6 . 1.493(2) ?
    C6 H6 . 0.9300 ?
    C6 C7 . 1.302(3) ?
    C7 H7 . 0.9300 ?
    C7 C8 . 1.483(3) ?
    C8 C9 . 1.381(3) ?
    C8 C13 . 1.389(3) ?
    C9 H9 . 0.9300 ?
    C9 C10 . 1.383(3) ?
    C10 H10 . 0.9300 ?
    C10 C11 . 1.366(3) ?
    C11 H11 . 0.9300 ?
    C11 C12 . 1.379(3) ?
    C12 H12 . 0.9300 ?
    C12 C13 . 1.386(3) ?
    C13 H13 . 0.9300 ?
    C14 H14 . 0.9800 ?
    C14 C15 . 1.519(2) ?
    C14 C21 . 1.521(2) ?
    C15 C16 . 1.387(2) ?
    C15 C20 . 1.389(2) ?
    C16 H16 . 0.9300 ?
    C16 C17 . 1.384(2) ?
    C17 H17 . 0.9300 ?
    C17 C18 . 1.368(3) ?
    C18 C19 . 1.364(3) ?
    C19 H19 . 0.9300 ?
    C19 C20 . 1.391(2) ?
    C20 H20 . 0.9300 ?
    C21 C22 . 1.390(2) ?
    C21 C26 . 1.390(2) ?
    C22 H22 . 0.9300 ?
    C22 C23 . 1.392(2) ?
    C23 H23 . 0.9300 ?
    C23 C24 . 1.365(3) ?
    C24 C25 . 1.370(3) ?
    C25 H25 . 0.9300 ?
    C25 C26 . 1.390(2) ?
    C26 H26 . 0.9300 ?
    O1S H1S . 0.8199 ?
    O1S C1S . 1.303(2) ?
    O2S C1S . 1.213(2) ?
    O3S C4S . 1.243(2) ?
    O4S C4S . 1.261(2) ?
    C1S C2S . 1.492(2) ?
    C2S H2S . 0.9300 ?
    C2S C3S . 1.326(2) ?
    C3S H3S . 0.9300 ?
    C3S C4S . 1.501(2) ?
loop_
    _geom_angle_atom_site_label_1
    _geom_angle_atom_site_label_2
    _geom_angle_atom_site_label_3
    _geom_angle_site_symmetry_1
    _geom_angle_site_symmetry_3
    _geom_angle
    _geom_angle_publ_flag
    C1 N1 H1 . . 107.4 ?
    C1 N1 C4 . . 109.06(11) ?
    C1 N1 C5 . . 112.81(12) ?
    C4 N1 H1 . . 107.4 ?
    C4 N1 C5 . . 112.53(13) ?
    C5 N1 H1 . . 107.4 ?
    C2 N2 C3 . . 108.75(11) ?
    C2 N2 C14 . . 110.06(12) ?
    C3 N2 C14 . . 113.02(11) ?
    N1 C1 H1A . . 109.7 ?
    N1 C1 H1B . . 109.7 ?
    N1 C1 C2 . . 109.63(12) ?
    H1A C1 H1B . . 108.2 ?
    C2 C1 H1A . . 109.7 ?
    C2 C1 H1B . . 109.7 ?
    N2 C2 C1 . . 111.03(13) ?
    N2 C2 H2A . . 109.4 ?
    N2 C2 H2B . . 109.4 ?
    C1 C2 H2A . . 109.4 ?
    C1 C2 H2B . . 109.4 ?
    H2A C2 H2B . . 108.0 ?
    N2 C3 H3A . . 109.6 ?
    N2 C3 H3B . . 109.6 ?
    N2 C3 C4 . . 110.34(11) ?
    H3A C3 H3B . . 108.1 ?
    C4 C3 H3A . . 109.6 ?
    C4 C3 H3B . . 109.6 ?
    N1 C4 C3 . . 109.62(12) ?
    N1 C4 H4A . . 109.7 ?
    N1 C4 H4B . . 109.7 ?
    C3 C4 H4A . . 109.7 ?
    C3 C4 H4B . . 109.7 ?
    H4A C4 H4B . . 108.2 ?
    N1 C5 H5A . . 109.8 ?
    N1 C5 H5B . . 109.8 ?
    H5A C5 H5B . . 108.3 ?
    C6 C5 N1 . . 109.17(13) ?
    C6 C5 H5A . . 109.8 ?
    C6 C5 H5B . . 109.8 ?
    C5 C6 H6 . . 117.4 ?
    C7 C6 C5 . . 125.30(19) ?
    C7 C6 H6 . . 117.4 ?
    C6 C7 H7 . . 117.5 ?
    C6 C7 C8 . . 124.96(18) ?
    C8 C7 H7 . . 117.5 ?
    C9 C8 C7 . . 118.67(18) ?
    C9 C8 C13 . . 118.10(18) ?
    C13 C8 C7 . . 123.21(17) ?
    C8 C9 H9 . . 119.5 ?
    C8 C9 C10 . . 121.01(19) ?
    C10 C9 H9 . . 119.5 ?
    C9 C10 H10 . . 119.7 ?
    C11 C10 C9 . . 120.5(2) ?
    C11 C10 H10 . . 119.7 ?
    C10 C11 H11 . . 120.3 ?
    C10 C11 C12 . . 119.48(19) ?
    C12 C11 H11 . . 120.3 ?
    C11 C12 H12 . . 119.9 ?
    C11 C12 C13 . . 120.2(2) ?
    C13 C12 H12 . . 119.9 ?
    C8 C13 H13 . . 119.6 ?
    C12 C13 C8 . . 120.71(19) ?
    C12 C13 H13 . . 119.6 ?
    N2 C14 H14 . . 108.3 ?
    N2 C14 C15 . . 110.23(12) ?
    N2 C14 C21 . . 109.81(11) ?
    C15 C14 H14 . . 108.3 ?
    C15 C14 C21 . . 111.94(11) ?
    C21 C14 H14 . . 108.3 ?
    C16 C15 C14 . . 121.22(13) ?
    C16 C15 C20 . . 118.75(14) ?
    C20 C15 C14 . . 119.98(14) ?
    C15 C16 H16 . . 119.5 ?
    C17 C16 C15 . . 121.07(16) ?
    C17 C16 H16 . . 119.5 ?
    C16 C17 H17 . . 120.9 ?
    C18 C17 C16 . . 118.12(18) ?
    C18 C17 H17 . . 120.9 ?
    F1 C18 C17 . . 118.2(2) ?
    C19 C18 F1 . . 118.71(19) ?
    C19 C18 C17 . . 123.09(16) ?
    C18 C19 H19 . . 120.9 ?
    C18 C19 C20 . . 118.22(17) ?
    C20 C19 H19 . . 120.9 ?
    C15 C20 C19 . . 120.71(17) ?
    C15 C20 H20 . . 119.6 ?
    C19 C20 H20 . . 119.6 ?
    C22 C21 C14 . . 120.52(14) ?
    C26 C21 C14 . . 120.78(13) ?
    C26 C21 C22 . . 118.69(14) ?
    C21 C22 H22 . . 119.6 ?
    C21 C22 C23 . . 120.84(16) ?
    C23 C22 H22 . . 119.6 ?
    C22 C23 H23 . . 120.8 ?
    C24 C23 C22 . . 118.47(16) ?
    C24 C23 H23 . . 120.8 ?
    F2 C24 C23 . . 119.13(17) ?
    F2 C24 C25 . . 118.18(18) ?
    C23 C24 C25 . . 122.68(16) ?
    C24 C25 H25 . . 120.8 ?
    C24 C25 C26 . . 118.47(17) ?
    C26 C25 H25 . . 120.8 ?
    C21 C26 C25 . . 120.85(15) ?
    C21 C26 H26 . . 119.6 ?
    C25 C26 H26 . . 119.6 ?
    C1S O1S H1S . . 109.4 ?
    O1S C1S C2S . . 119.68(16) ?
    O2S C1S O1S . . 121.46(17) ?
    O2S C1S C2S . . 118.86(16) ?
    C1S C2S H2S . . 114.1 ?
    C3S C2S C1S . . 131.80(15) ?
    C3S C2S H2S . . 114.1 ?
    C2S C3S H3S . . 115.0 ?
    C2S C3S C4S . . 129.96(16) ?
    C4S C3S H3S . . 115.0 ?
    O3S C4S O4S . . 123.50(16) ?
    O3S C4S C3S . . 116.43(16) ?
    O4S C4S C3S . . 120.06(16) ?
loop_
    _geom_torsion_atom_site_label_1
    _geom_torsion_atom_site_label_2
    _geom_torsion_atom_site_label_3
    _geom_torsion_atom_site_label_4
    _geom_torsion_site_symmetry_1
    _geom_torsion_site_symmetry_2
    _geom_torsion_site_symmetry_3
    _geom_torsion_site_symmetry_4
    _geom_torsion
    _geom_torsion_publ_flag
    F1 C18 C19 C20 . . . . 178.26(17) ?
    F2 C24 C25 C26 . . . . 178.65(15) ?
    N1 C1 C2 N2 . . . . -59.35(16) ?
    N1 C5 C6 C7 . . . . 104.8(2) ?
    N2 C3 C4 N1 . . . . 60.33(16) ?
    N2 C14 C15 C16 . . . . -63.63(17) ?
    N2 C14 C15 C20 . . . . 113.99(15) ?
    N2 C14 C21 C22 . . . . -145.85(14) ?
    N2 C14 C21 C26 . . . . 35.24(18) ?
    C1 N1 C4 C3 . . . . -58.52(16) ?
    C1 N1 C5 C6 . . . . 160.42(14) ?
    C2 N2 C3 C4 . . . . -60.26(16) ?
    C2 N2 C14 C15 . . . . -168.65(11) ?
    C2 N2 C14 C21 . . . . 67.58(14) ?
    C3 N2 C2 C1 . . . . 59.86(15) ?
    C3 N2 C14 C15 . . . . -46.84(15) ?
    C3 N2 C14 C21 . . . . -170.62(12) ?
    C4 N1 C1 C2 . . . . 57.71(16) ?
    C4 N1 C5 C6 . . . . -75.65(17) ?
    C5 N1 C1 C2 . . . . -176.47(13) ?
    C5 N1 C4 C3 . . . . 175.51(12) ?
    C5 C6 C7 C8 . . . . -175.39(15) ?
    C6 C7 C8 C9 . . . . -158.61(19) ?
    C6 C7 C8 C13 . . . . 23.4(3) ?
    C7 C8 C9 C10 . . . . -179.18(17) ?
    C7 C8 C13 C12 . . . . 178.51(17) ?
    C8 C9 C10 C11 . . . . 0.6(3) ?
    C9 C8 C13 C12 . . . . 0.5(3) ?
    C9 C10 C11 C12 . . . . 0.5(3) ?
    C10 C11 C12 C13 . . . . -1.1(3) ?
    C11 C12 C13 C8 . . . . 0.6(3) ?
    C13 C8 C9 C10 . . . . -1.1(3) ?
    C14 N2 C2 C1 . . . . -175.83(12) ?
    C14 N2 C3 C4 . . . . 177.21(12) ?
    C14 C15 C16 C17 . . . . 175.99(15) ?
    C14 C15 C20 C19 . . . . -176.28(15) ?
    C14 C21 C22 C23 . . . . -178.65(14) ?
    C14 C21 C26 C25 . . . . 178.47(14) ?
    C15 C14 C21 C22 . . . . 91.37(16) ?
    C15 C14 C21 C26 . . . . -87.53(17) ?
    C15 C16 C17 C18 . . . . 0.4(3) ?
    C16 C15 C20 C19 . . . . 1.4(2) ?
    C16 C17 C18 F1 . . . . -178.50(17) ?
    C16 C17 C18 C19 . . . . 1.2(3) ?
    C17 C18 C19 C20 . . . . -1.4(3) ?
    C18 C19 C20 C15 . . . . 0.1(3) ?
    C20 C15 C16 C17 . . . . -1.7(2) ?
    C21 C14 C15 C16 . . . . 58.90(18) ?
    C21 C14 C15 C20 . . . . -123.48(15) ?
    C21 C22 C23 C24 . . . . -0.1(3) ?
    C22 C21 C26 C25 . . . . -0.5(2) ?
    C22 C23 C24 F2 . . . . -178.81(15) ?
    C22 C23 C24 C25 . . . . 0.2(3) ?
    C23 C24 C25 C26 . . . . -0.4(3) ?
    C24 C25 C26 C21 . . . . 0.5(2) ?
    C26 C21 C22 C23 . . . . 0.3(2) ?
    O1S C1S C2S C3S . . . . 6.3(3) ?
    O2S C1S C2S C3S . . . . -173.7(2) ?
    C1S C2S C3S C4S . . . . -0.9(3) ?
    C2S C3S C4S O3S . . . . 172.11(19) ?
    C2S C3S C4S O4S . . . . -6.6(3) ?
loop_
    _geom_hbond_atom_site_label_D
    _geom_hbond_atom_site_label_H
    _geom_hbond_atom_site_label_A
    _geom_hbond_site_symmetry_A
    _geom_hbond_distance_DH
    _geom_hbond_distance_HA
    _geom_hbond_distance_DA
    _geom_hbond_angle_DHA
    O1S H1S O4S . 0.82 1.63 2.451(2) 177
    N1 H1 O3S . 0.91 1.83 2.7190(18) 165
    C1 H1B O2S 4_576 0.97 2.51 3.354(2) 146
    C26 H26 O3S 4_566 0.93 2.53 3.278(2) 138
    C2S H2S O4S 4_575 0.93 2.46 3.386(2) 171
    C23 H23 F1 2_756 0.93 2.53 3.342(2) 145
_shelxl_version_number         .000002012
_iucr_refine_instructions_details
;
TITL HSY-563 in P21/a #14 New: P21/c
CELL 1.54184 22.1215 10.862 11.3215 90 98.879 90
ZERR 4 0.0005 0.0002 0.0002 0 0.002 0
LATT 1
SYMM -X,0.5+Y,0.5-Z
SFAC C H F N O
UNIT 120 120 8 8 16
EQIV $1 +X,1.5-Y,0.5+Z
EQIV $2 +X,-0.5-Y,0.5+Z
EQIV $3 2-X,0.5+Y,1.5-Z
EQIV $4 +X,0.5-Y,0.5+Z
EQIV $5 +X,1.5-Y,-0.5+Z
L.S. 25
PLAN  -15
HTAB N1 O3S
HTAB N1 O4S
HTAB C1 O2S_$1
HTAB C3 O3S
HTAB C16 F1_$2
HTAB C23 F1_$3
HTAB C26 O3S_$4
HTAB O1S O4S
HTAB C2S O4S_$5
BOND $H
CONF
fmap 2
acta
REM <HKL>F:/Yathi-April-2013/HSY-563-Next-4-Matar/olex-HSY-563-P21c/HSY-563.hk
REM l</HKL>
WGHT    0.070200    0.781700
EXTI    0.002097
FVAR       4.73294
F1    3    0.879285   -0.248912    0.477404    11.00000    0.09649    0.07450 =
         0.08313   -0.05035    0.01261    0.01368
F2    3    0.981663    0.062512    1.260900    11.00000    0.06633    0.10440 =
         0.03899   -0.00322   -0.01859    0.02941
N1    4    0.687881    0.320137    0.735731    11.00000    0.03548    0.03200 =
         0.02843    0.00088    0.00587    0.00973
AFIX   3
H1    2    0.703911    0.379087    0.692551    11.00000   -1.20000
AFIX   0
N2    4    0.797898    0.175195    0.790372    11.00000    0.03153    0.02736 =
         0.02411   -0.00133    0.00139    0.00600
C1    1    0.724629    0.319292    0.857150    11.00000    0.04452    0.03827 =
         0.02558   -0.00517    0.00343    0.01113
AFIX  23
H1A   2    0.709299    0.256269    0.905524    11.00000   -1.20000
H1B   2    0.721090    0.398292    0.895445    11.00000   -1.20000
AFIX   0
C2    1    0.791082    0.293905    0.847962    11.00000    0.04023    0.03096 =
         0.02713   -0.00503    0.00077    0.00674
AFIX  23
H2A   2    0.806640    0.358839    0.802082    11.00000   -1.20000
H2B   2    0.814988    0.293773    0.927356    11.00000   -1.20000
AFIX   0
C3    1    0.762210    0.177491    0.670020    11.00000    0.03522    0.03156 =
         0.02412   -0.00413    0.00201    0.00723
AFIX  23
H3A   2    0.766931    0.099748    0.630283    11.00000   -1.20000
H3B   2    0.777327    0.242463    0.623554    11.00000   -1.20000
AFIX   0
C4    1    0.695325    0.199228    0.676631    11.00000    0.03508    0.03301 =
         0.02971   -0.00448    0.00101    0.00761
AFIX  23
H4A   2    0.671993    0.199250    0.596713    11.00000   -1.20000
H4B   2    0.679909    0.133567    0.721844    11.00000   -1.20000
AFIX   0
C5    1    0.621379    0.352759    0.736774    11.00000    0.03739    0.04614 =
         0.04140   -0.00063    0.01080    0.01364
AFIX  23
H5A   2    0.599582    0.281479    0.760087    11.00000   -1.20000
H5B   2    0.618534    0.417930    0.794235    11.00000   -1.20000
AFIX   0
C6    1    0.593353    0.394220    0.614792    11.00000    0.03799    0.04555 =
         0.04987   -0.00105    0.00620    0.01386
AFIX  43
H6    2    0.603381    0.472629    0.591100    11.00000   -1.20000
AFIX   0
C7    1    0.556011    0.329490    0.538907    11.00000    0.04313    0.04191 =
         0.05749    0.00391    0.01277    0.00182
AFIX  43
H7    2    0.543545    0.253541    0.564457    11.00000   -1.20000
AFIX   0
C8    1    0.531852    0.367705    0.414818    11.00000    0.04017    0.04367 =
         0.04618   -0.00106    0.00714    0.01117
C9    1    0.478685    0.313849    0.357924    11.00000    0.04520    0.04381 =
         0.06058   -0.00395    0.01097    0.00334
AFIX  43
H9    2    0.458753    0.255731    0.398368    11.00000   -1.20000
AFIX   0
C10   1    0.454609    0.345020    0.241676    11.00000    0.04403    0.06397 =
         0.06220   -0.02224   -0.00265    0.00919
AFIX  43
H10   2    0.418551    0.308279    0.205123    11.00000   -1.20000
AFIX   0
C11   1    0.483380    0.429319    0.180182    11.00000    0.06294    0.06119 =
         0.04293   -0.00508    0.00164    0.02795
AFIX  43
H11   2    0.466878    0.450516    0.102272    11.00000   -1.20000
AFIX   0
C12   1    0.537100    0.482774    0.234520    11.00000    0.07137    0.04197 =
         0.05828    0.00764    0.01705    0.01014
AFIX  43
H12   2    0.557288    0.539209    0.192680    11.00000   -1.20000
AFIX   0
C13   1    0.561076    0.452595    0.351336    11.00000    0.04632    0.04710 =
         0.05574   -0.00490    0.00404   -0.00098
AFIX  43
H13   2    0.597124    0.489602    0.387587    11.00000   -1.20000
AFIX   0
C14   1    0.863689    0.148091    0.790433    11.00000    0.03129    0.02558 =
         0.02962    0.00180    0.00583    0.00159
AFIX  13
H14   2    0.882498    0.220100    0.758670    11.00000   -1.20000
AFIX   0
C15   1    0.870724    0.038979    0.709718    11.00000    0.02842    0.03038 =
         0.02758    0.00031    0.00025    0.00680
C16   1    0.849832   -0.077098    0.734677    11.00000    0.04251    0.03164 =
         0.03936   -0.00253    0.00696    0.00396
AFIX  43
H16   2    0.833495   -0.089603    0.804644    11.00000   -1.20000
AFIX   0
C17   1    0.852901   -0.174657    0.657135    11.00000    0.05036    0.03368 =
         0.05915   -0.01005    0.00067    0.00516
AFIX  43
H17   2    0.838634   -0.252305    0.673796    11.00000   -1.20000
AFIX   0
C18   1    0.877520   -0.153601    0.555285    11.00000    0.05158    0.05297 =
         0.05093   -0.02542   -0.00149    0.01564
C19   1    0.900015   -0.042003    0.528020    11.00000    0.04966    0.06818 =
         0.03369   -0.00957    0.00917    0.01472
AFIX  43
H19   2    0.917277   -0.031293    0.458851    11.00000   -1.20000
AFIX   0
C20   1    0.896449    0.055391    0.606440    11.00000    0.03696    0.04392 =
         0.03237    0.00207    0.00542    0.00653
AFIX  43
H20   2    0.911458    0.132325    0.589515    11.00000   -1.20000
AFIX   0
C21   1    0.895320    0.126228    0.917791    11.00000    0.03177    0.02555 =
         0.03110   -0.00349    0.00177    0.00450
C22   1    0.955685    0.162341    0.952840    11.00000    0.03194    0.03915 =
         0.04343   -0.00710    0.00404    0.00233
AFIX  43
H22   2    0.976544    0.201714    0.898310    11.00000   -1.20000
AFIX   0
C23   1    0.985336    0.140326    1.068559    11.00000    0.03207    0.05855 =
         0.05196   -0.01494   -0.00720    0.00839
AFIX  43
H23   2    1.025765    0.164374    1.091871    11.00000   -1.20000
AFIX   0
C24   1    0.953685    0.082616    1.147025    11.00000    0.04736    0.05641 =
         0.03188   -0.00752   -0.00904    0.02230
C25   1    0.894176    0.045363    1.116356    11.00000    0.05050    0.04319 =
         0.03103    0.00233    0.00345    0.01265
AFIX  43
H25   2    0.873845    0.005830    1.171615    11.00000   -1.20000
AFIX   0
C26   1    0.864874    0.068006    1.000749    11.00000    0.03584    0.03497 =
         0.03127    0.00072    0.00025    0.00203
AFIX  43
H26   2    0.824371    0.043881    0.978631    11.00000   -1.20000
AFIX   0
O1S   5    0.673122    0.839235    0.663020    11.00000    0.09979    0.04720 =
         0.03831   -0.00153    0.02405   -0.00147
AFIX   3
H1S   2    0.684812    0.767875    0.673520    11.00000   -1.50000
AFIX   0
O2S   5    0.658995    0.972282    0.515426    11.00000    0.08908    0.03354 =
         0.05509    0.00132    0.01427   -0.00137
O3S   5    0.728344    0.471533    0.573350    11.00000    0.05989    0.04903 =
         0.06508    0.02057    0.02753    0.02017
O4S   5    0.705408    0.623671    0.687565    11.00000    0.09618    0.05359 =
         0.03169    0.01114    0.01423    0.00221
C1S   1    0.675774    0.871440    0.553085    11.00000    0.05020    0.03682 =
         0.03621   -0.00073    0.00611   -0.01231
C2S   1    0.699999    0.783003    0.471068    11.00000    0.04974    0.04319 =
         0.02783    0.00653    0.00841   -0.00451
AFIX  43
H2S   2    0.704286    0.816097    0.397054    11.00000   -1.20000
AFIX   0
C3S   1    0.716540    0.665855    0.484346    11.00000    0.04553    0.04605 =
         0.03226    0.00558    0.01219    0.00336
AFIX  43
H3S   2    0.729848    0.630329    0.418175    11.00000   -1.20000
AFIX   0
C4S   1    0.717093    0.581753    0.589724    11.00000    0.03612    0.04688 =
         0.04107    0.01257    0.00916    0.00407
HKLF 4 1 0 0 1 0 -1 0 1 0 0
REM  HSY-563 in P21/a #14 New: P21/c
REM R1 =  0.0479 for    4484 Fo > 4sig(Fo)  and  0.0556 for all    5260 data
REM    344 parameters refined using      0 restraints
END
WGHT      0.0702      0.7817
REM Highest difference peak  0.523,  deepest hole -0.224,  1-sigma level  0.043
Q1    1   0.5725  0.4176  0.5296  11.00000  0.05    0.52
Q2    1   0.5808  0.3148  0.6240  11.00000  0.05    0.48
Q3    1   0.5365  0.4358  0.4087  11.00000  0.05    0.28
Q4    1   0.7071  0.7085  0.6892  11.00000  0.05    0.23
Q5    1   0.4982  0.3635  0.4051  11.00000  0.05    0.22
Q6    1   0.5497  0.5110  0.3098  11.00000  0.05    0.21
Q7    1   0.8788  0.1418  0.8597  11.00000  0.05    0.19
Q8    1   0.8938  0.0436  0.6753  11.00000  0.05    0.17
Q9    1   0.9650  0.1912  1.0210  11.00000  0.05    0.16
Q10   1   0.8566 -0.1408  0.5982  11.00000  0.05    0.16
Q11   1   0.8723  0.0864  0.7617  11.00000  0.05    0.16
Q12   1   0.8652 -0.1376  0.7119  11.00000  0.05    0.16
Q13   1   0.9615  0.1443  1.1155  11.00000  0.05    0.15
Q14   1   0.9030 -0.1029  0.5669  11.00000  0.05    0.15
Q15   1   0.6940  0.9615  0.5673  11.00000  0.05    0.15
REM The information below was added by Olex2.
REM
REM R1 = 0.0479 for 4484 Fo > 4sig(Fo) and 0.0556 for all 17762 data
REM n/a parameters refined using n/a restraints
REM Highest difference peak 0.52, deepest hole -0.22
REM Mean Shift 0, Max Shift 0.
REM +++ Tabular Listing of Refinement Information +++
REM R1_all = 0.0556
REM R1_gt = 0.0479
REM wR_ref = 0.1360
REM GOOF = 1.028
REM Shift_max = 0
REM Shift_mean = 0
REM Reflections_all = 17762
REM Reflections_gt = 4484
REM Parameters = n/a
REM Hole = 0.52
REM Peak = -0.22
REM Flack = n/a
;
