# Supplementary material for: Flunarizinium hydrogen maleate
Source: Acta Crystallogr Sect E Struct Rep Online. 2013 Jul 27;69(Pt 8):o1344. doi: 10.1107/S1600536813020291 (PMC3793824; doi:10.1107/S1600536813020291)
Supplement: Supplementary file 2 [file e-69-o1344-Isup2.hkl]

#
# h,k,l, Fc-squared, Fo-squared, sigma(Fo-squared), status flag
#
data_I
_shelx_refln_list_code          4
_shelx_F_calc_maximum      261.47
_exptl_crystal_F_000      1096.00
_reflns_d_resolution_high  0.8086

loop_
 _space_group_symop_operation_xyz
 'x, y, z'
 '-x, y+1/2, -z+1/2'
 '-x, -y, -z'
 'x, -y-1/2, z-1/2'

_cell_length_a    22.1215
_cell_length_b    10.8620
_cell_length_c    11.3215
_cell_angle_alpha  90.000
_cell_angle_beta   98.879
_cell_angle_gamma  90.000

_shelx_F_squared_multiplier     1.000

loop_
 _refln_index_h
 _refln_index_k
 _refln_index_l
 _refln_F_squared_calc
 _refln_F_squared_meas
 _refln_F_squared_sigma
 _refln_observed_status
   2   0   0       2164.43       2020.52        38.20 o
   3   0   0         19.17         15.85         2.43 o
   4   0   0        307.97        323.03        10.30 o
   6   0   0       3091.48       2822.30       177.84 o
   7   0   0      31963.99      34747.75       648.00 o
   8   0   0        213.34        261.88        12.72 o
   9   0   0       6789.23       6875.72       487.16 o
  10   0   0       2280.36       2877.51        67.10 o
  11   0   0        353.21        430.67        19.12 o
  12   0   0      10562.70      12027.27       572.92 o
  13   0   0         73.88        104.45         7.97 o
  14   0   0        294.32        350.37        15.31 o
  15   0   0        349.30        333.96        15.47 o
  16   0   0        307.32        289.80        14.83 o
  17   0   0         72.54         70.09         8.14 o
  18   0   0         14.45          9.83         2.90 o
  19   0   0         25.80         17.75         4.28 o
  20   0   0         53.66         43.55         6.07 o
  21   0   0        236.68        220.36        13.59 o
  22   0   0         21.12         15.42         3.64 o
  23   0   0         56.69         40.66         7.94 o
  24   0   0         77.29         70.25         9.69 o
  25   0   0          5.84          6.62         3.59 o
  26   0   0         95.75         57.59         6.92 o
   1   1   0       2591.77       1901.58        78.34 o
   2   1   0        560.87        581.52        10.82 o
   3   1   0        268.43        301.04         7.79 o
   4   1   0       2333.80       2296.41        29.51 o
   5   1   0       9287.45       9158.92        86.31 o
   6   1   0      17861.40      18030.40       195.02 o
   7   1   0        226.96        235.94         5.16 o
   8   1   0          0.22          3.57         1.40 o
   9   1   0        180.03        197.11         6.55 o
  10   1   0        755.39        964.25        16.17 o
  11   1   0        780.14        879.18        14.87 o
  12   1   0        363.65        386.90        14.66 o
  13   1   0         11.72         20.13         4.23 o
  14   1   0        254.03        265.54         9.20 o
  15   1   0        197.47        208.89        10.01 o
  16   1   0        207.37        191.94         8.44 o
  17   1   0         69.56         66.58         5.98 o
  18   1   0        155.58        148.62         6.36 o
  19   1   0        161.16        151.61         7.15 o
  20   1   0         74.83         75.48         5.70 o
  21   1   0          5.91          7.66         2.39 o
  22   1   0          0.23          1.37         1.89 o
  23   1   0        116.86        100.62         8.46 o
  24   1   0         92.76         82.03         5.10 o
  25   1   0          0.11          2.69         1.86 o
  26   1   0         66.70         75.79         5.58 o
   0   2   0        180.55         91.25         7.01 o
   1   2   0        903.39        776.52        55.79 o
   2   2   0      11179.66      10449.35       151.57 o
   3   2   0        100.02        111.03         3.08 o
   4   2   0       1888.62       1831.56        49.48 o
   5   2   0         46.89         61.66         2.44 o
   6   2   0       1034.93        959.03        40.22 o
   7   2   0          0.34          4.56         0.87 o
   8   2   0       2911.60       3300.87        44.68 o
   9   2   0         12.16          8.63         1.44 o
  10   2   0       1063.51       1297.80        19.45 o
  11   2   0       1797.14       2006.33        32.25 o
  12   2   0       1302.10       1361.95        30.37 o
  13   2   0       1046.40       1155.39        29.53 o
  14   2   0         18.34         16.36         2.40 o
  15   2   0         13.99         12.01         2.76 o
  16   2   0        554.15        554.64        21.81 o
  17   2   0         17.88         17.77         3.89 o
  18   2   0        163.18        158.09         9.52 o
  19   2   0         18.78         17.45         3.28 o
  20   2   0          6.73          3.20         1.95 o
  21   2   0         42.59         39.55         4.78 o
  22   2   0         30.40         28.30         3.97 o
  23   2   0         10.23         11.27         2.17 o
  24   2   0         49.34         52.74         4.02 o
  25   2   0         70.22         85.84         4.57 o
  26   2   0         42.28         40.93         3.04 o
   1   3   0        109.64        112.33         3.18 o
   2   3   0       6265.64       5448.96        66.76 o
   3   3   0      18064.35      15931.80       222.94 o
   4   3   0         95.21        116.36         2.96 o
   5   3   0        394.28        426.27        20.23 o
   6   3   0        266.29        284.02         8.26 o
   7   3   0       2644.12       2763.51        68.62 o
   8   3   0        744.72        662.98        13.12 o
   9   3   0       2243.79       2443.18        69.89 o
  10   3   0       1381.93       1350.42        30.86 o
  11   3   0       1169.76       1194.65        29.37 o
  12   3   0        627.28        751.84        42.39 o
  13   3   0         46.52         44.49         5.33 o
  14   3   0         31.52         48.31         5.91 o
  15   3   0        278.11        315.72        12.74 o
  16   3   0          0.59         -0.68         2.58 o
  17   3   0         82.94         82.68         6.86 o
  18   3   0        148.95        162.40         9.86 o
  19   3   0          0.03          4.19         2.48 o
  20   3   0         37.39         26.56         5.52 o
  21   3   0          9.72         14.24         2.92 o
  22   3   0          1.06          3.23         1.75 o
  23   3   0         55.25         53.69         4.29 o
  24   3   0        155.90        153.37         7.80 o
  25   3   0          8.95          6.31         1.75 o
  26   3   0          0.97          5.63         2.37 o
   0   4   0       6272.90       6449.60        92.51 o
   1   4   0         48.96         37.28         2.91 o
   2   4   0         62.38         60.84         2.71 o
   3   4   0       1594.98       1566.35        42.39 o
   4   4   0        411.69        375.08         9.01 o
   5   4   0         27.87         27.25         2.54 o
   6   4   0        562.33        600.29        16.41 o
   7   4   0        504.29        596.27        43.73 o
   8   4   0        176.55        185.44         8.49 o
   9   4   0        297.88        321.95        16.59 o
  10   4   0         46.32         34.05         4.54 o
  11   4   0        144.70        160.07         9.98 o
  12   4   0         51.70         56.68         6.91 o
  13   4   0        455.24        417.94        14.51 o
  14   4   0         33.05         27.05         3.83 o
  15   4   0          9.74         12.31         2.79 o
  16   4   0         17.06         21.26         3.19 o
  17   4   0         11.45          8.89         2.75 o
  18   4   0          5.06          3.09         2.05 o
  19   4   0         21.49         13.19         2.73 o
  20   4   0          0.05          0.03         2.02 o
  21   4   0        185.03        205.90         8.05 o
  22   4   0         46.57         44.64         4.76 o
  23   4   0        127.78        128.76         7.36 o
  24   4   0          2.49          3.93         1.68 o
  25   4   0          9.64          6.43         1.60 o
   1   5   0          4.83         43.72        17.53 o
   2   5   0         24.80         21.42         3.02 o
   3   5   0         21.99         24.42         2.76 o
   4   5   0        261.27        297.49        14.78 o
   5   5   0         78.79         85.78         4.94 o
   6   5   0       1460.76       1731.76        28.35 o
   7   5   0         25.45         24.63         2.48 o
   8   5   0        368.65        322.03        13.84 o
   9   5   0          0.99         -0.24         1.62 o
  10   5   0        148.67        137.23        16.34 o
  11   5   0          2.81          0.72         1.75 o
  12   5   0        116.69        122.30         8.17 o
  13   5   0         25.90         30.54         4.00 o
  14   5   0         27.96         28.30         4.89 o
  15   5   0          3.60          7.73         2.01 o
  16   5   0         89.69         89.84         6.26 o
  17   5   0         50.83         35.33         4.04 o
  18   5   0         92.29         71.47         8.25 o
  19   5   0        131.08        135.79         8.75 o
  20   5   0          2.53          1.33         1.83 o
  21   5   0         67.84         46.73         5.38 o
  22   5   0         24.70         22.83         3.26 o
  23   5   0          1.12         -0.07         1.23 o
  24   5   0          7.79          3.48         1.99 o
  25   5   0          5.95          5.80         2.46 o
   0   6   0       4792.34       3753.26        88.76 o
   1   6   0       1750.40       1728.56        35.25 o
   2   6   0       1126.06       1230.99        59.74 o
   3   6   0        332.04        362.81        33.30 o
   4   6   0        587.88        597.50        15.49 o
   5   6   0         79.80        105.53         6.70 o
   6   6   0        164.52        162.28         7.69 o
   7   6   0         56.74         66.90         3.94 o
   8   6   0        638.82        597.07        17.28 o
   9   6   0        269.16        249.73        11.07 o
  10   6   0        264.67        245.82        11.19 o
  11   6   0          8.69          7.51         1.88 o
  12   6   0        131.76        104.14         6.42 o
  13   6   0         56.50         67.94         4.03 o
  14   6   0         60.00         55.04         4.96 o
  15   6   0        189.48        193.05        10.29 o
  16   6   0        111.36         89.32         7.63 o
  17   6   0        244.93        225.68        14.44 o
  18   6   0         19.93         17.10         4.65 o
  19   6   0          0.24          2.46         2.47 o
  20   6   0          4.37          2.51         3.75 o
  21   6   0          0.67          3.29         2.43 o
  22   6   0         17.47         19.07         3.72 o
  23   6   0          0.83         -1.22         1.77 o
  24   6   0          0.79          2.02         2.47 o
   1   7   0       2353.32       2523.81        50.13 o
   2   7   0        353.27        328.09        34.24 o
   3   7   0        520.14        514.29        31.74 o
   4   7   0          7.88          8.74         2.12 o
   5   7   0        448.08        445.30        14.18 o
   6   7   0        570.03        553.45        14.06 o
   7   7   0          4.49          9.20         3.20 o
   8   7   0        208.26        237.66        13.68 o
   9   7   0         60.05         56.87         5.58 o
  10   7   0        148.55        127.77         8.38 o
  11   7   0        362.44        361.04        10.20 o
  12   7   0        102.83        105.78         7.69 o
  13   7   0        559.97        550.67        18.78 o
  14   7   0         12.95         12.91         3.90 o
  15   7   0        406.61        381.56        15.33 o
  16   7   0         35.94         33.06         4.53 o
  17   7   0         83.86         93.31         7.12 o
  18   7   0         22.83         16.03         4.27 o
  19   7   0         28.77         24.68         4.63 o
  20   7   0          0.01          0.45         1.97 o
  21   7   0          0.73          1.63         2.85 o
  22   7   0         23.20         25.94         2.99 o
  23   7   0          0.75          2.21         1.45 o
   0   8   0       1621.16       1506.47        54.71 o
   1   8   0        114.19         94.54         6.84 o
   2   8   0        125.34        117.48         6.52 o
   3   8   0        179.52        171.31         7.99 o
   4   8   0        261.14        221.80        10.40 o
   5   8   0          1.98         -0.74         1.27 o
   6   8   0         51.61         35.34         4.18 o
   7   8   0         29.15         37.09         5.63 o
   8   8   0         60.52         58.05         4.39 o
   9   8   0         29.28         23.56         2.88 o
  10   8   0          6.91          5.15         1.48 o
  11   8   0        117.26        114.26         6.34 o
  12   8   0         39.71         36.49         3.69 o
  13   8   0          0.00          0.70         1.89 o
  14   8   0        223.71        212.01        11.16 o
  15   8   0         53.08         54.31         5.69 o
  16   8   0         10.44          7.22         2.19 o
  17   8   0        142.36        139.80         8.32 o
  18   8   0          2.02          3.11         1.94 o
  19   8   0          0.00          1.80         1.66 o
  20   8   0         73.40         65.26         4.81 o
  21   8   0         49.67         45.47         3.55 o
   1   9   0        181.63        189.06         9.02 o
   2   9   0        174.55        176.01        14.48 o
   3   9   0        268.71        250.52        12.10 o
   4   9   0        541.02        480.44        17.17 o
   5   9   0         88.42         62.76         5.29 o
   6   9   0        302.74        288.00        10.52 o
   7   9   0         95.97         84.74         5.42 o
   8   9   0        157.57        137.08         7.45 o
   9   9   0        827.28        875.09        18.69 o
  10   9   0        621.79        699.93        26.06 o
  11   9   0         27.63         38.30         3.80 o
  12   9   0          0.05          0.90         1.82 o
  13   9   0          0.59          1.08         1.61 o
  14   9   0          0.04          0.15         1.71 o
  15   9   0        195.95        183.14         8.30 o
  16   9   0          0.23          0.47         1.48 o
  17   9   0          3.45          1.27         1.42 o
  18   9   0         11.33          9.16         1.74 o
  19   9   0         27.55         28.23         2.92 o
   0  10   0        796.26        836.41        65.02 o
   1  10   0        299.31        300.57        12.45 o
   2  10   0        264.89        258.96        12.66 o
   3  10   0         93.99         88.82         9.04 o
   4  10   0        568.64        625.74        17.23 o
   5  10   0        247.07        278.34        11.18 o
   6  10   0          1.73          0.89         1.83 o
   7  10   0         99.18        106.63         6.05 o
   8  10   0        392.69        434.21        12.40 o
   9  10   0        289.21        323.73        10.58 o
  10  10   0         54.23         68.84         4.76 o
  11  10   0          7.71          4.97         2.37 o
  12  10   0         65.15         67.30         5.94 o
  13  10   0         90.55         99.03         6.90 o
  14  10   0          5.30          5.91         2.00 o
  15  10   0          0.00         -0.35         1.61 o
  16  10   0         79.74         84.62         5.23 o
  17  10   0         17.28         14.82         2.12 o
   1  11   0         52.91         50.80         4.71 o
   2  11   0          5.65          3.71         1.97 o
   3  11   0         14.71         12.93         2.47 o
   4  11   0         71.14         74.43         5.60 o
   5  11   0          0.78          0.78         1.71 o
   6  11   0        292.94        254.20        11.99 o
   7  11   0         11.49         18.32         2.53 o
   8  11   0          1.69          2.62         1.73 o
   9  11   0          2.42          1.96         1.50 o
  10  11   0         15.60         15.21         3.56 o
  11  11   0         66.82         61.12         5.48 o
  12  11   0          0.92          0.23         1.45 o
  13  11   0          0.42         -0.99         1.57 o
  14  11   0         16.59         18.17         2.35 o
  15  11   0         25.36         25.46         3.64 o
   0  12   0          4.07          6.55         2.75 o
   1  12   0          2.75          3.96         1.59 o
   2  12   0          0.60         -1.72         1.72 o
   3  12   0         24.58         34.86         3.31 o
   4  12   0         48.21         38.63         3.55 o
   5  12   0         95.32        115.57         5.96 o
   6  12   0          6.56          5.49         1.69 o
   7  12   0         21.73         30.83         3.03 o
   8  12   0          1.05         -0.72         1.53 o
   9  12   0        182.55        179.61         7.69 o
  10  12   0        280.21        318.30         9.85 o
  11  12   0         34.95         30.75         8.78 o
  12  12   0          5.55          5.83         2.90 o
 -27   1   1         37.74         32.40         4.71 o
 -26   1   1          4.47          3.78         2.55 o
 -25   1   1          0.13         -0.67         3.09 o
 -24   1   1          0.19          1.65         1.36 o
 -23   1   1          5.03          4.94         1.53 o
 -22   1   1         91.68         93.55         6.87 o
 -21   1   1          0.13          5.22         2.39 o
 -20   1   1         74.10         83.48         6.02 o
 -19   1   1        257.04        243.91        10.09 o
 -18   1   1          0.04         -0.97         1.40 o
 -17   1   1          3.52          2.56         1.86 o
 -16   1   1          9.98         14.76         2.93 o
 -15   1   1         81.58         77.90         6.00 o
 -14   1   1         78.95         73.56         4.15 o
 -13   1   1        665.22        762.78        18.41 o
 -12   1   1       3704.77       3931.88        57.34 o
 -11   1   1       1203.72       1210.02        17.19 o
 -10   1   1       1370.03       1559.08        20.42 o
  -9   1   1       2709.90       2646.13        28.58 o
  -8   1   1       3076.00       3298.67        41.89 o
  -7   1   1       6067.42       6406.32        59.37 o
  -6   1   1      10701.36      11321.53        88.91 o
  -5   1   1       2401.80       2272.68        37.02 o
  -4   1   1         17.04         17.78         1.47 o
  -3   1   1        569.50        601.30        14.10 o
  -2   1   1      13950.12      14363.78       310.97 o
  -1   1   1        391.60        427.46        18.40 o
   0   1   1       3361.67       2869.67        69.57 o
   1   1   1        176.32        203.09        17.78 o
   2   1   1       2231.31       1638.26       183.08 o
   3   1   1       2090.36       2081.16        25.12 o
   4   1   1      17840.31      17050.72       236.61 o
   5   1   1      11163.24      12054.89       478.51 o
   6   1   1          3.53         14.97         2.18 o
   7   1   1       7603.12       7944.14        89.57 o
   8   1   1       3424.50       4195.71       181.11 o
   9   1   1       4179.76       3985.10       408.26 o
  10   1   1       1500.19       1597.26        68.43 o
  11   1   1       3958.36       4258.37       261.91 o
  12   1   1        241.42        257.38         9.63 o
  13   1   1         37.88         32.07         3.49 o
  14   1   1        325.79        314.35        11.85 o
  15   1   1        408.54        433.06        18.17 o
  16   1   1        116.64        127.89         8.15 o
  17   1   1         11.73         15.26         2.72 o
  18   1   1         44.73         33.87         3.59 o
  19   1   1        132.04        125.90         6.65 o
  20   1   1         48.33         46.76         4.60 o
  21   1   1         25.28         23.60         3.82 o
  22   1   1         19.29         15.29         3.10 o
  23   1   1         25.14         19.10         3.26 o
  24   1   1         20.80         15.29         3.37 o
  25   1   1         50.89         48.00         3.01 o
  26   1   1         36.65         28.83         3.32 o
 -26   2   1          7.82          8.47         2.06 o
 -25   2   1          5.35          6.06         1.64 o
 -24   2   1          6.92          9.09         1.58 o
 -23   2   1          0.70          1.03         1.22 o
 -22   2   1         15.27          9.19         1.93 o
 -21   2   1         18.88         14.37         3.75 o
 -20   2   1          0.07         -2.22         2.22 o
 -19   2   1         33.41         35.65         4.50 o
 -18   2   1         24.59         18.10         3.63 o
 -17   2   1        669.95        645.42        23.80 o
 -16   2   1        112.87        112.80         7.50 o
 -15   2   1        382.76        439.61        16.19 o
 -14   2   1        200.86        201.42         9.37 o
 -13   2   1        377.51        386.41         9.52 o
 -12   2   1        947.15       1076.16        21.57 o
 -11   2   1        177.65        165.30         5.53 o
 -10   2   1       3356.85       3692.58        45.26 o
  -9   2   1         28.69         14.71         1.56 o
  -8   2   1        212.87        222.23         4.89 o
  -7   2   1       3367.20       3215.44        51.15 o
  -6   2   1        329.21        334.03         7.25 o
  -5   2   1       2230.28       2449.36        27.20 o
  -4   2   1       3129.05       3090.46        44.64 o
  -3   2   1      68366.93      61505.82      1429.56 o
  -2   2   1        214.41        263.02         5.61 o
  -1   2   1      12853.89      13539.42       174.24 o
   0   2   1         31.33         15.50         1.02 o
   1   2   1         32.96         34.49         2.44 o
   2   2   1       1312.26       1047.29        16.09 o
   3   2   1       1219.82       1418.16        23.26 o
   4   2   1       2406.97       2236.14        40.47 o
   5   2   1       8393.07       7726.98        90.29 o
   6   2   1       2974.74       2905.17        73.10 o
   7   2   1        321.60        297.47         6.30 o
   8   2   1        933.60        871.60        15.56 o
   9   2   1       2247.22       2490.55        60.39 o
  10   2   1       3510.48       4060.68       135.15 o
  11   2   1        121.76        161.91         9.08 o
  12   2   1       1314.19       1376.48        26.34 o
  13   2   1        190.56        203.04        32.43 o
  14   2   1         42.93         50.37         7.59 o
  15   2   1        537.14        561.68        40.84 o
  16   2   1        118.17        120.57         7.90 o
  17   2   1        487.43        489.53        13.23 o
  18   2   1        342.93        322.71        12.06 o
  19   2   1        330.20        326.82        14.22 o
  20   2   1        146.56        163.65         9.87 o
  21   2   1         90.10         67.07         6.22 o
  22   2   1          5.86          4.54         2.01 o
  23   2   1        189.02        173.84         9.00 o
  24   2   1         92.91         80.36         3.91 o
  25   2   1         31.15         28.23         2.53 o
  26   2   1         23.64         23.61         4.13 o
 -26   3   1         26.18         22.38         2.92 o
 -25   3   1         28.08         27.03         3.05 o
 -24   3   1          9.25          9.07         1.77 o
 -23   3   1          0.44         -0.15         1.44 o
 -22   3   1         26.89         29.06         3.97 o
 -21   3   1        196.46        164.94         9.61 o
 -20   3   1         10.45         12.89         3.52 o
 -19   3   1         59.15         47.22         5.33 o
 -18   3   1         26.05         30.22         4.18 o
 -17   3   1        130.34        118.71         6.92 o
 -16   3   1        333.51        339.53        16.83 o
 -15   3   1          7.42          5.37         2.56 o
 -14   3   1        456.58        477.43        21.91 o
 -13   3   1         62.73         41.23         4.27 o
 -12   3   1        174.31        165.29         8.07 o
 -11   3   1         23.35         16.46         2.13 o
 -10   3   1       1345.69       1678.87        41.97 o
  -9   3   1        537.51        578.83        19.10 o
  -8   3   1         11.33         16.50         2.25 o
  -7   3   1       1276.56       1365.09        24.18 o
  -6   3   1       1875.23       1968.08        35.84 o
  -5   3   1        864.48        876.48        21.87 o
  -4   3   1       2720.35       2748.78        38.84 o
  -3   3   1        997.86        956.54        21.47 o
  -2   3   1      36791.62      37327.18      1288.51 o
  -1   3   1        219.56        213.84         5.81 o
   0   3   1        709.19        749.43        16.80 o
   1   3   1        251.49        223.06         6.00 o
   2   3   1        510.82        429.63         9.33 o
   3   3   1       1267.57       1269.84        29.30 o
   4   3   1        301.31        343.97         7.49 o
   5   3   1       2569.83       2504.34        56.52 o
   6   3   1        704.01        719.39        12.82 o
   7   3   1        174.59        170.79         9.06 o
   8   3   1          1.18          0.54         1.09 o
   9   3   1         15.72         21.60         3.58 o
  10   3   1       1418.69       1521.16       150.86 o
  11   3   1       1481.30       1438.06        45.74 o
  12   3   1          4.95          3.79         2.14 o
  13   3   1        446.77        487.96        18.94 o
  14   3   1         88.25         97.40         8.43 o
  15   3   1        220.77        245.30        13.83 o
  16   3   1        340.95        331.82        14.18 o
  17   3   1         10.72         12.22         2.94 o
  18   3   1         16.09          7.76         2.33 o
  19   3   1         59.48         36.37         8.07 o
  20   3   1        250.11        215.17        13.96 o
  21   3   1         22.79         21.71         3.76 o
  22   3   1         85.57         84.17         6.54 o
  23   3   1          1.62          2.77         1.59 o
  24   3   1          9.69         10.35         1.92 o
  25   3   1          4.84          5.66         2.05 o
 -25   4   1         15.19         21.01         2.85 o
 -24   4   1          0.22         -1.01         1.18 o
 -23   4   1          0.10          0.81         1.40 o
 -22   4   1          7.21          4.92         2.20 o
 -21   4   1          0.07         -0.72         3.19 o
 -20   4   1        111.53         92.90         7.22 o
 -19   4   1          6.83         11.26         2.70 o
 -18   4   1        219.95        201.75        11.05 o
 -17   4   1         19.46         17.06         2.82 o
 -16   4   1        142.27        145.47         7.76 o
 -15   4   1        112.05         96.68         6.02 o
 -14   4   1        578.81        539.29        19.58 o
 -13   4   1         83.63         63.68         5.46 o
 -12   4   1          6.39         15.47         2.82 o
 -11   4   1         16.11         13.70         2.66 o
 -10   4   1        633.34        716.79        21.02 o
  -9   4   1          4.61          5.18         1.72 o
  -8   4   1          1.29         11.83         1.62 o
  -7   4   1        690.12        754.19        13.69 o
  -6   4   1         76.10         91.57         3.48 o
  -5   4   1       2761.31       2833.68        45.23 o
  -4   4   1        669.17        699.03        17.24 o
  -3   4   1        217.14        244.88        21.20 o
  -2   4   1        387.68        243.45        18.38 o
  -1   4   1       7207.54       6633.48       244.58 o
   0   4   1        186.21        246.51         8.90 o
   1   4   1        308.73        283.88         7.24 o
   2   4   1       1044.47        958.88        21.30 o
   3   4   1         81.84         72.02         4.99 o
   4   4   1       1010.60       1142.76        19.41 o
   5   4   1        984.09        715.67        19.43 o
   6   4   1          7.80         15.67         1.55 o
   7   4   1        216.53        201.98         6.53 o
   8   4   1        332.87        335.56        15.95 o
   9   4   1         82.09        101.77        13.39 o
  10   4   1        165.01        175.20        10.41 o
  11   4   1          2.75          8.06         3.20 o
  12   4   1          7.71          6.87         2.86 o
  13   4   1         16.02         25.24         4.34 o
  14   4   1        121.25        119.17         9.60 o
  15   4   1        371.87        362.44        24.12 o
  16   4   1         68.36         72.70         6.57 o
  17   4   1        198.51        161.39         9.90 o
  18   4   1         92.82         90.77         9.23 o
  19   4   1         27.89         24.23         4.97 o
  20   4   1        351.26        338.31        14.19 o
  21   4   1         23.87         22.74         3.27 o
  22   4   1         16.16          9.79         2.01 o
  23   4   1         86.56         90.70         5.16 o
  24   4   1          0.40          3.73         1.26 o
  25   4   1          0.10          1.61         1.28 o
 -25   5   1        145.67        163.53        11.30 o
 -24   5   1          2.18          0.58         1.05 o
 -23   5   1          0.18          0.83         1.38 o
 -22   5   1          8.61          5.33         1.99 o
 -21   5   1          1.85          0.19         1.75 o
 -20   5   1        223.66        207.05        10.50 o
 -19   5   1         15.52          9.37         2.68 o
 -18   5   1        491.05        458.05        20.96 o
 -17   5   1         26.11         33.26         4.61 o
 -16   5   1         18.15         16.72         3.49 o
 -15   5   1         20.96         21.19         2.78 o
 -14   5   1         11.90         15.87         2.50 o
 -13   5   1        112.30        100.77         6.14 o
 -12   5   1         10.49         24.16         3.09 o
 -11   5   1        517.45        529.50        16.39 o
 -10   5   1         42.28         48.72         3.92 o
  -9   5   1          4.37         10.95         1.65 o
  -8   5   1        313.67        301.43        12.23 o
  -7   5   1          8.37          6.09         1.54 o
  -6   5   1         39.48         46.89         2.87 o
  -5   5   1        740.73        823.75        27.41 o
  -4   5   1        728.19        727.47        19.09 o
  -3   5   1        204.43        160.46         6.39 o
  -2   5   1        255.08        253.17        43.00 o
  -1   5   1         40.40         30.96         7.77 o
   0   5   1       2523.78       2349.80        43.06 o
   1   5   1        580.79        526.82        63.20 o
   2   5   1       1529.62       1541.31        24.92 o
   3   5   1        429.42        429.53        14.24 o
   4   5   1        115.36        113.03         8.14 o
   5   5   1          2.56          4.68         1.68 o
   6   5   1        256.26        211.44        16.79 o
   7   5   1        552.91        599.98        20.63 o
   8   5   1         68.97         53.17         4.41 o
   9   5   1         50.61         62.01         6.24 o
  10   5   1        433.41        388.37        20.29 o
  11   5   1          0.17          3.09         2.14 o
  12   5   1        182.39        180.07        11.74 o
  13   5   1          0.04          1.48         2.43 o
  14   5   1         73.63         91.50         9.88 o
  15   5   1          2.21         -0.91         1.68 o
  16   5   1        204.17        196.75        10.85 o
  17   5   1        277.94        275.59        13.11 o
  18   5   1         75.69         73.54         6.65 o
  19   5   1        167.65        180.09        12.74 o
  20   5   1          0.25          1.87         2.53 o
  21   5   1          1.52          2.15         2.01 o
  22   5   1         21.55         11.70         2.08 o
  23   5   1          7.38          7.27         1.88 o
  24   5   1          6.32          1.83         1.56 o
 -24   6   1          6.14          6.27         2.22 o
 -23   6   1          5.65          8.23         1.93 o
 -22   6   1         15.18         19.11         3.94 o
 -21   6   1         14.32         14.24         3.67 o
 -20   6   1         46.36         44.66         6.29 o
 -19   6   1         15.56         15.40         3.84 o
 -18   6   1          4.91          1.58         2.39 o
 -17   6   1         73.23         72.26         8.25 o
 -16   6   1        319.58        318.32        13.84 o
 -15   6   1         49.30         50.27         4.90 o
 -14   6   1         48.37         51.35         4.74 o
 -13   6   1        229.66        228.63         7.43 o
 -12   6   1         65.64         64.23         5.92 o
 -11   6   1         84.25         75.92         6.28 o
 -10   6   1        184.25        204.57        10.10 o
  -9   6   1        134.51        138.27         8.17 o
  -8   6   1         50.73         53.32         4.77 o
  -7   6   1         10.99          8.55         2.00 o
  -6   6   1        165.04        202.03         8.65 o
  -5   6   1        174.51        167.54        10.27 o
  -4   6   1        652.13        715.99        21.71 o
  -3   6   1          4.20          4.21         1.65 o
  -2   6   1        750.61        749.84        17.03 o
  -1   6   1       1306.81       1248.17        47.88 o
   0   6   1          3.04          3.28         1.41 o
   1   6   1        157.58        151.12        11.91 o
   2   6   1         41.47         34.37         4.26 o
   3   6   1        417.31        428.58        32.42 o
   4   6   1         33.54         40.23         4.32 o
   5   6   1         11.56         10.41         1.71 o
   6   6   1         90.10         68.93         5.19 o
   7   6   1        226.97        199.35         9.76 o
   8   6   1        237.42        250.28        10.61 o
   9   6   1          3.70          8.48         2.40 o
  10   6   1        145.28        133.41         9.93 o
  11   6   1        656.58        555.14        28.46 o
  12   6   1        242.76        228.02        13.71 o
  13   6   1        213.90        204.33        10.65 o
  14   6   1          0.49         -0.71         1.95 o
  15   6   1          0.00         -1.50         2.23 o
  16   6   1        226.99        211.70        12.27 o
  17   6   1         29.85         21.68         3.77 o
  18   6   1         21.77         20.09         4.38 o
  19   6   1         53.19         55.48         7.03 o
  20   6   1        204.60        205.96        12.52 o
  21   6   1         26.64         37.42         5.22 o
  22   6   1         55.94         54.12         4.48 o
  23   6   1         54.39         69.87         5.62 o
 -23   7   1          6.19          3.92         1.34 o
 -22   7   1         24.83         18.47         2.62 o
 -21   7   1         35.15         40.84         5.24 o
 -20   7   1         41.76         50.43         7.23 o
 -19   7   1        125.97        130.96        10.16 o
 -18   7   1          9.20          3.25         2.57 o
 -17   7   1          5.90          6.15         2.16 o
 -16   7   1         15.31         12.83         3.07 o
 -15   7   1         26.06         30.03         4.56 o
 -14   7   1        593.05        563.86        19.27 o
 -13   7   1        140.67        144.19         8.15 o
 -12   7   1        203.60        205.40         9.53 o
 -11   7   1        607.21        588.84        18.21 o
 -10   7   1        906.69        920.25        29.12 o
  -9   7   1         33.90         32.84         4.22 o
  -8   7   1        251.75        222.54        12.48 o
  -7   7   1        275.06        256.37        11.11 o
  -6   7   1         30.18         35.13         3.46 o
  -5   7   1         73.95         66.29         4.67 o
  -4   7   1        810.60        881.82        24.93 o
  -3   7   1         42.52         41.98         3.78 o
  -2   7   1        239.04        262.39        10.75 o
  -1   7   1        103.87        112.02         6.61 o
   0   7   1        310.62        360.78        15.02 o
   1   7   1         19.27         24.38         9.46 o
   2   7   1         24.97         36.44         6.06 o
   3   7   1         39.37         32.19         6.77 o
   4   7   1        403.06        395.55        13.26 o
   5   7   1         76.81         60.84         7.61 o
   6   7   1        149.75        135.81         7.95 o
   7   7   1        125.99        158.46         7.52 o
   8   7   1        185.39        190.93        15.33 o
   9   7   1        160.67        160.59        11.06 o
  10   7   1         82.37         74.47         7.33 o
  11   7   1          4.56          6.35         1.84 o
  12   7   1          4.03          4.28         1.75 o
  13   7   1         10.26          2.26         3.17 o
  14   7   1        343.61        354.77        14.63 o
  15   7   1        378.11        401.12        15.61 o
  16   7   1        100.61        106.66         7.82 o
  17   7   1         27.14         31.15         4.23 o
  18   7   1          1.95          0.74         1.92 o
  19   7   1         58.58         50.99         6.28 o
  20   7   1        100.69        104.27         8.16 o
  21   7   1          3.26          2.08         1.40 o
  22   7   1         60.79         61.34         4.18 o
 -21   8   1          2.01          3.12         1.64 o
 -20   8   1         63.79         60.83         7.73 o
 -19   8   1         86.44         92.36         6.21 o
 -18   8   1          3.10          0.63         1.48 o
 -17   8   1         27.36         25.86         3.33 o
 -16   8   1        114.10        116.18         7.99 o
 -15   8   1        131.84        140.39        11.15 o
 -14   8   1         91.70         88.42         7.28 o
 -13   8   1          5.92          6.63         2.25 o
 -12   8   1        449.25        426.81        15.10 o
 -11   8   1         28.58         35.84         3.66 o
 -10   8   1        469.29        485.69        13.47 o
  -9   8   1          4.63          2.83         1.96 o
  -8   8   1        162.80        156.60         6.57 o
  -7   8   1        143.48        149.85         9.09 o
  -6   8   1          1.42          2.39         1.56 o
  -5   8   1        538.01        542.43        14.84 o
  -4   8   1         35.29         34.84         3.73 o
  -3   8   1       1954.50       1832.33        35.92 o
  -2   8   1        270.09        306.44        15.17 o
  -1   8   1        352.55        357.93        13.79 o
   0   8   1         52.16         53.19         6.56 o
   1   8   1       1192.35       1251.15        48.10 o
   2   8   1        243.30        230.29        10.76 o
   3   8   1        712.29        718.66        33.18 o
   4   8   1         63.35         82.20         6.38 o
   5   8   1        308.72        280.34        19.34 o
   6   8   1         73.11         80.40         6.40 o
   7   8   1         38.61         33.70         3.41 o
   8   8   1        138.46        134.84         6.69 o
   9   8   1        180.08        190.51         8.14 o
  10   8   1         31.71         29.23         3.27 o
  11   8   1        153.05        133.61         7.72 o
  12   8   1         22.56         24.28         4.80 o
  13   8   1          5.85          6.95         2.32 o
  14   8   1          3.97          1.01         2.04 o
  15   8   1        107.33        109.44         7.70 o
  16   8   1         25.61         24.66         3.66 o
  17   8   1         24.45         29.96         3.93 o
  18   8   1        137.36        134.67         6.57 o
  19   8   1          3.52          2.46         1.42 o
  20   8   1         62.68         68.86         4.70 o
  21   8   1          4.05          4.89         1.82 o
 -20   9   1         15.75         16.55         3.59 o
 -19   9   1        122.18        128.77         7.80 o
 -18   9   1          3.66          2.30         1.22 o
 -17   9   1          1.80          1.15         1.26 o
 -16   9   1         49.24         44.62         4.01 o
 -15   9   1          7.61          7.38         2.09 o
 -14   9   1          3.59          5.11         2.08 o
 -13   9   1         81.61         77.32         5.81 o
 -12   9   1        305.69        324.04        10.79 o
 -11   9   1         22.89         19.65         2.90 o
 -10   9   1        172.40        162.78         7.61 o
  -9   9   1         34.98         37.25         3.69 o
  -8   9   1        187.06        225.91        10.12 o
  -7   9   1         14.90         17.85         2.91 o
  -6   9   1         84.99         70.08         6.29 o
  -5   9   1         91.92         97.93         7.53 o
  -4   9   1         10.23         13.15         2.61 o
  -3   9   1          2.93         -1.91         1.91 o
  -2   9   1        197.73        240.48        15.11 o
  -1   9   1        240.42        231.13        13.97 o
   0   9   1         44.51         30.69         4.11 o
   1   9   1        562.54        531.46        15.59 o
   2   9   1        278.30        240.91        11.87 o
   3   9   1        126.11        119.74         8.34 o
   4   9   1        405.70        460.64        16.85 o
   5   9   1        194.52        210.92        11.18 o
   6   9   1          0.54          1.01         2.48 o
   7   9   1        129.47        137.56         8.38 o
   8   9   1        451.20        459.10        16.90 o
   9   9   1          1.56          1.53         1.31 o
  10   9   1        378.07        402.67        12.16 o
  11   9   1         28.28         27.47         3.21 o
  12   9   1         64.89         64.35         6.15 o
  13   9   1        143.29        159.86         9.47 o
  14   9   1        368.07        368.87        15.28 o
  15   9   1         37.63         43.11         4.75 o
  16   9   1          1.14          2.48         1.80 o
  17   9   1         36.64         38.58         3.30 o
  18   9   1          8.65          4.24         2.23 o
  19   9   1          6.23          7.15         1.87 o
 -18  10   1         11.82         11.24         2.97 o
 -17  10   1         56.80         65.10         4.25 o
 -16  10   1         23.19         24.29         3.04 o
 -15  10   1         29.70         34.96         3.83 o
 -14  10   1          0.78          1.77         1.58 o
 -13  10   1         20.24         29.12         3.83 o
 -12  10   1        294.46        244.24         9.58 o
 -11  10   1        106.12        130.23         7.62 o
 -10  10   1          0.92          5.44         2.02 o
  -9  10   1          7.05          4.49         1.97 o
  -8  10   1         21.26         28.03         3.55 o
  -7  10   1        942.98       1012.63        25.58 o
  -6  10   1        468.59        465.63        14.60 o
  -5  10   1        483.01        488.16        17.97 o
  -4  10   1       1063.55       1169.44        34.81 o
  -3  10   1        154.87        187.95        10.70 o
  -2  10   1        274.32        256.51        15.67 o
  -1  10   1        104.70         71.81         6.50 o
   0  10   1        171.55        171.01        10.23 o
   1  10   1        466.89        385.84        15.63 o
   2  10   1        154.76        148.97         8.14 o
   3  10   1         28.98         33.36         3.97 o
   4  10   1         16.69         18.90         4.67 o
   5  10   1        157.62        148.22         9.41 o
   6  10   1          1.03         -1.28         2.39 o
   7  10   1        256.42        280.80        15.72 o
   8  10   1         83.67         90.57         6.22 o
   9  10   1         54.24         51.25         4.30 o
  10  10   1        242.87        289.94        13.00 o
  11  10   1          2.27          2.29         2.38 o
  12  10   1         69.86         71.88         6.06 o
  13  10   1        648.99        687.47        21.37 o
  14  10   1          0.01          0.43         1.66 o
  15  10   1         46.65         48.52         4.22 o
  16  10   1         18.40         21.24         2.66 o
  17  10   1         86.76         85.63         5.66 o
 -15  11   1         12.74          6.29         2.46 o
 -14  11   1         52.60         62.08         4.50 o
 -13  11   1         33.23         40.81         4.64 o
 -12  11   1          4.54         -0.03         3.20 o
 -11  11   1         52.17         53.07         6.27 o
 -10  11   1          3.80          2.60         1.77 o
  -9  11   1          0.09         -0.02         1.88 o
  -8  11   1         48.83         68.58         6.23 o
  -7  11   1         17.53          9.30         2.73 o
  -6  11   1        327.67        317.90        17.47 o
  -5  11   1         24.29         23.61         3.90 o
  -4  11   1         86.43         90.97         7.20 o
  -3  11   1         10.52         15.30         4.56 o
  -2  11   1          7.04          9.58         2.43 o
  -1  11   1          7.02          8.52         2.79 o
   0  11   1          9.71          6.43         4.45 o
   1  11   1         22.51         22.80         6.57 o
   2  11   1         24.52         28.42         4.12 o
   3  11   1        216.49        261.26        12.27 o
   4  11   1         20.16         17.03         3.34 o
   5  11   1          1.29          0.16         1.90 o
   6  11   1        182.36        203.43         9.07 o
   7  11   1         15.34         14.89         2.68 o
   8  11   1         52.38         69.78         5.23 o
   9  11   1          0.95          1.17         1.47 o
  10  11   1         32.62         43.03         5.62 o
  11  11   1          6.90          6.73         3.65 o
  12  11   1          5.73          3.14         2.10 o
  13  11   1          6.74          1.60         1.86 o
  14  11   1        132.96        110.69        11.47 o
  15  11   1         10.83         12.97         3.28 o
 -12  12   1         65.29         79.83         7.96 o
 -11  12   1         85.78         89.85         5.12 o
 -10  12   1          6.46          4.17         2.05 o
  -9  12   1         45.13         54.92         4.60 o
  -8  12   1          0.43         -0.09         1.26 o
  -7  12   1         31.50         28.32         2.88 o
  -6  12   1         28.83         28.60         3.58 o
  -5  12   1         82.55         85.83         5.97 o
  -4  12   1         21.89         23.05         4.39 o
  -3  12   1          3.41          2.13         2.05 o
  -2  12   1         45.97         33.42         5.22 o
  -1  12   1          4.43          6.75         2.83 o
   0  12   1          0.37          2.69         2.44 o
   1  12   1         13.97          4.58         2.31 o
   2  12   1         21.94         26.56         4.46 o
   3  12   1          0.00          2.49         2.25 o
   4  12   1         13.50         21.68         5.73 o
   5  12   1         24.18         18.55         3.07 o
   6  12   1         89.67        101.36         6.32 o
   7  12   1        128.04        165.11         7.83 o
   8  12   1          0.08          1.75         1.59 o
   9  12   1          5.76          7.71         1.73 o
  10  12   1          0.87         -1.79         1.79 o
  11  12   1         21.19         18.20         4.15 o
  -4  13   1          2.62         -0.83         3.17 o
  -3  13   1          5.65          6.20         1.83 o
  -2  13   1          1.24          3.00         1.62 o
  -1  13   1         37.88         36.31         4.31 o
   0  13   1         15.22         25.10         3.40 o
   1  13   1          1.27          0.05         4.00 o
   2  13   1         28.76         25.37         3.17 o
   3  13   1         56.27         53.44         6.45 o
 -27   0   2          3.98          5.42         2.64 o
 -26   0   2         19.31         13.97         4.07 o
 -25   0   2          1.96          3.67         2.08 o
 -24   0   2         17.77         11.01         3.26 o
 -23   0   2        105.68        117.83         9.34 o
 -22   0   2         23.72         20.95         4.26 o
 -21   0   2         45.21         49.55         6.61 o
 -20   0   2         10.96         16.54         4.20 o
 -19   0   2         76.39         79.16         8.25 o
 -18   0   2        585.36        570.52        22.36 o
 -17   0   2        810.90        838.33        38.78 o
 -16   0   2        120.31        115.32        13.37 o
 -15   0   2          7.82          1.86         2.11 o
 -14   0   2        336.32        298.95        22.60 o
 -13   0   2      10454.51      11350.97       172.15 o
 -12   0   2       1499.63       1604.77        29.82 o
 -11   0   2       1905.99       2035.75        31.79 o
 -10   0   2       1254.49       1220.56        21.49 o
  -9   0   2        286.23        282.15         7.37 o
  -8   0   2         51.14         25.05         1.99 o
  -7   0   2        518.90        623.61         8.45 o
  -6   0   2         61.89         77.53         2.18 o
  -5   0   2       3140.79       3263.85        33.03 o
  -4   0   2      26353.38      27736.01       753.66 o
  -3   0   2        474.59        546.29         8.80 o
  -2   0   2        489.38        525.78        10.11 o
  -1   0   2       3826.06       3882.43        55.75 o
   0   0   2       1221.10       1041.32        14.22 o
   1   0   2      33065.35      33805.27       434.93 o
   2   0   2        770.99        760.45        21.17 o
   3   0   2       3772.85       3590.05        74.97 o
   4   0   2       2486.76       3012.78        65.68 o
   5   0   2      15717.39      14541.60       276.91 o
   6   0   2      16279.64      15607.75       297.96 o
   7   0   2        171.67        242.34        13.49 o
   8   0   2       1267.45       1379.67       157.92 o
   9   0   2        240.17        237.86        14.68 o
  10   0   2       1016.41       1149.92        38.21 o
  11   0   2        445.32        527.76        24.68 o
  12   0   2        129.09        116.50        11.45 o
  13   0   2        926.18       1021.26        38.71 o
  14   0   2         15.11         21.79         5.59 o
  15   0   2        117.59        124.93        12.94 o
  16   0   2        726.18        781.99        26.42 o
  17   0   2        236.25        222.90        11.31 o
  18   0   2       1397.48       1246.19        29.61 o
  19   0   2          9.08          9.95         2.72 o
  20   0   2          6.37          7.57         3.37 o
  21   0   2         55.32         57.57         7.13 o
  22   0   2        151.05        153.47        15.71 o
  23   0   2        164.34        176.19        15.69 o
  24   0   2         11.80          3.92         2.31 o
  25   0   2         11.51          9.58         2.38 o
  26   0   2         56.76         62.73         6.24 o
 -27   1   2          0.00          1.63         2.04 o
 -26   1   2          8.52          7.23         1.59 o
 -25   1   2         17.46         18.25         2.73 o
 -24   1   2          1.72          4.31         1.59 o
 -23   1   2         97.72         96.76         5.97 o
 -22   1   2         45.35         61.37         5.26 o
 -21   1   2         63.36         62.63         4.61 o
 -20   1   2         31.83         28.02         3.14 o
 -19   1   2        327.02        326.27        11.82 o
 -18   1   2         49.85         48.51         4.43 o
 -17   1   2         42.97         35.89         5.39 o
 -16   1   2        318.79        313.39        12.44 o
 -15   1   2        300.98        294.07        11.68 o
 -14   1   2          8.66         14.02         2.28 o
 -13   1   2       1108.43       1117.73        17.92 o
 -12   1   2        777.19        917.41        15.32 o
 -11   1   2       4019.81       4381.77        58.01 o
 -10   1   2        831.21        832.86        10.04 o
  -9   1   2       1365.03       1453.12        17.14 o
  -8   1   2        132.92        159.17         3.02 o
  -7   1   2       2521.95       2554.04        26.28 o
  -6   1   2       1726.76       1783.06        12.52 o
  -5   1   2       8637.00       9022.20        80.13 o
  -4   1   2       3845.19       3824.22        52.98 o
  -3   1   2       9805.93      10054.44       105.72 o
  -2   1   2        747.07        704.92        17.20 o
  -1   1   2      11502.79      11053.64       172.95 o
   0   1   2       4810.84       4848.00       130.67 o
   1   1   2      13081.54      11529.45       346.67 o
   2   1   2       1930.57       2006.39        60.10 o
   3   1   2         55.17         56.19         3.73 o
   4   1   2       4235.24       3866.39       152.95 o
   5   1   2        592.72        674.82        15.59 o
   6   1   2       2917.80       3215.98       322.27 o
   7   1   2       1212.10       1202.52        23.86 o
   8   1   2        270.33        231.30         9.29 o
   9   1   2        589.68        693.31        63.12 o
  10   1   2       1285.10       1318.65       115.66 o
  11   1   2       1826.27       1713.80       140.03 o
  12   1   2        138.81        182.05         8.18 o
  13   1   2          0.43         -0.04         2.66 o
  14   1   2        317.93        312.65        25.52 o
  15   1   2       1316.44       1367.09        32.40 o
  16   1   2        240.35        235.74        11.06 o
  17   1   2       1426.51       1388.05        27.26 o
  18   1   2          0.36          0.43         1.62 o
  19   1   2         36.21         30.24         3.76 o
  20   1   2         77.89         67.74         6.50 o
  21   1   2        139.22        128.63         8.65 o
  22   1   2          0.62         -0.36         3.12 o
  23   1   2         45.16         49.75         5.97 o
  24   1   2          3.82          1.20         1.95 o
  25   1   2         29.17         29.16         2.31 o
  26   1   2         81.11         93.06         7.70 o
 -27   2   2          0.39         -0.95         2.04 o
 -26   2   2          0.50         -0.93         1.03 o
 -25   2   2         28.68         36.08         3.05 o
 -24   2   2         41.13         38.75         3.54 o
 -23   2   2          2.14         -1.03         1.70 o
 -22   2   2          4.85          5.11         1.69 o
 -21   2   2         72.78         66.57         4.59 o
 -20   2   2          1.35         -0.70         1.79 o
 -19   2   2        182.00        214.81        11.19 o
 -18   2   2         18.30         16.41         2.65 o
 -17   2   2        138.47        145.48        10.72 o
 -16   2   2        133.53        123.37         6.55 o
 -15   2   2         14.31         13.52         2.25 o
 -14   2   2        857.87        814.93        17.21 o
 -13   2   2        233.94        213.29         7.90 o
 -12   2   2        130.28        141.27         4.80 o
 -11   2   2        872.16        919.77        14.34 o
 -10   2   2        656.81        693.50        13.14 o
  -9   2   2        196.55        190.88         4.30 o
  -8   2   2       1923.85       1916.57        33.29 o
  -7   2   2         35.48         52.26         3.31 o
  -6   2   2         30.71         45.69         1.86 o
  -5   2   2        115.25        103.49         2.74 o
  -4   2   2       5397.37       5559.45        64.66 o
  -3   2   2       2075.01       2134.22        23.26 o
  -2   2   2      26611.31      27715.47       560.48 o
  -1   2   2       7644.42       8150.78       138.11 o
   0   2   2         10.88         22.93         1.46 o
   1   2   2        660.09        583.69         7.58 o
   2   2   2        913.15        789.97        36.19 o
   3   2   2        690.66        744.90        15.60 o
   4   2   2        297.88        288.75        29.32 o
   5   2   2         11.58         14.18         1.89 o
   6   2   2         90.55        105.30         5.08 o
   7   2   2      10092.43       9005.84       542.04 o
   8   2   2         21.23         17.62         3.08 o
   9   2   2        179.06        186.17         7.65 o
  10   2   2          5.59         21.52         2.83 o
  11   2   2       1143.12       1391.46        95.55 o
  12   2   2       3702.34       3804.35       146.94 o
  13   2   2        249.90        263.27        17.94 o
  14   2   2        786.88        812.94        95.17 o
  15   2   2         92.35         86.92         8.21 o
  16   2   2         24.26         18.90         3.25 o
  17   2   2       1238.61       1119.92        30.07 o
  18   2   2         19.38         20.72         3.81 o
  19   2   2         36.83         36.33         4.82 o
  20   2   2        187.95        170.55        10.18 o
  21   2   2          2.07          2.43         2.47 o
  22   2   2         97.97         77.28         6.29 o
  23   2   2          8.09          4.53         2.07 o
  24   2   2         13.17         22.07         3.00 o
  25   2   2          0.67          3.09         1.12 o
 -26   3   2         38.95         45.57         5.87 o
 -25   3   2         18.85         17.37         2.46 o
 -24   3   2          0.07          2.24         1.49 o
 -23   3   2          8.96          6.06         1.64 o
 -22   3   2          1.06          0.44         1.69 o
 -21   3   2          5.39          8.00         2.29 o
 -20   3   2         56.67         63.61         5.97 o
 -19   3   2          0.00          1.48         1.56 o
 -18   3   2          6.06          6.68         1.67 o
 -17   3   2          1.06          1.65         1.27 o
 -16   3   2        502.55        474.06        19.71 o
 -15   3   2        128.19        113.84         9.16 o
 -14   3   2        165.62        155.86         8.26 o
 -13   3   2        972.35       1051.59        25.54 o
 -12   3   2        275.08        282.91         8.00 o
 -11   3   2        124.38        136.94         4.74 o
 -10   3   2          5.39          9.40         1.32 o
  -9   3   2        866.84        924.75        35.55 o
  -8   3   2       1394.41       1493.15        25.43 o
  -7   3   2       2375.10       2374.04        28.96 o
  -6   3   2       5648.34       6039.68       104.57 o
  -5   3   2        268.05        310.24         4.93 o
  -4   3   2        101.70         95.87         2.25 o
  -3   3   2       1821.51       1668.39        27.54 o
  -2   3   2       6278.96       5616.79       123.82 o
  -1   3   2       4796.39       4937.58        43.75 o
   0   3   2        281.41        281.85         7.39 o
   1   3   2        187.97        203.09         4.73 o
   2   3   2         10.68         18.55         1.28 o
   3   3   2        264.89        230.91        13.25 o
   4   3   2        396.85        401.70        13.36 o
   5   3   2       1844.92       1859.24        38.09 o
   6   3   2       2072.77       1936.39        36.02 o
   7   3   2        277.50        327.35         9.75 o
   8   3   2        124.81        106.55         7.04 o
   9   3   2         46.77         38.25         3.10 o
  10   3   2        198.71        154.79        17.54 o
  11   3   2        417.59        445.95        42.31 o
  12   3   2        833.66        854.12        50.90 o
  13   3   2          1.06          7.34         6.75 o
  14   3   2          8.45          3.39         1.54 o
  15   3   2         98.89         95.50         9.64 o
  16   3   2          0.23          0.87         2.64 o
  17   3   2          4.36          4.56         2.18 o
  18   3   2          7.42          6.50         2.93 o
  19   3   2        451.75        430.60        20.33 o
  20   3   2          0.05          0.43         2.09 o
  21   3   2         52.73         41.67         6.99 o
  22   3   2         45.68         44.11         4.82 o
  23   3   2          0.06          0.03         1.33 o
  24   3   2          0.05          4.55         1.50 o
  25   3   2         38.58         62.39         4.76 o
 -25   4   2         12.27         14.00         2.02 o
 -24   4   2         55.13         58.11         3.90 o
 -23   4   2          3.05          5.94         1.69 o
 -22   4   2         25.40         23.05         4.29 o
 -21   4   2         34.50         35.89         4.45 o
 -20   4   2          1.97          1.24         1.93 o
 -19   4   2         12.19         13.33         4.36 o
 -18   4   2         16.10         11.19         2.20 o
 -17   4   2         20.50         18.20         2.55 o
 -16   4   2         51.30         54.74         3.89 o
 -15   4   2         14.44         17.55         3.86 o
 -14   4   2        432.17        410.08        15.78 o
 -13   4   2         12.89         16.42         2.55 o
 -12   4   2        308.07        298.88         9.80 o
 -11   4   2          1.86          2.89         1.05 o
 -10   4   2       1330.53       1324.32        20.96 o
  -9   4   2       1036.63       1031.31        30.53 o
  -8   4   2       1279.39       1392.76        17.28 o
  -7   4   2        370.16        352.39         7.31 o
  -6   4   2        986.96       1011.89        15.64 o
  -5   4   2        965.41        955.50        11.69 o
  -4   4   2        185.43        191.80         5.88 o
  -3   4   2         44.73         50.92         2.53 o
  -2   4   2       7494.57       7575.18        79.38 o
  -1   4   2        155.41        126.44         7.19 o
   0   4   2       2145.76       2210.62        26.85 o
   1   4   2        576.35        542.77        10.29 o
   2   4   2        227.29        250.69        10.01 o
   3   4   2        423.97        417.81        17.79 o
   4   4   2       2198.24       2073.58        37.85 o
   5   4   2         40.22         41.91         3.00 o
   6   4   2         64.14         61.69         4.83 o
   7   4   2        223.79        267.51         9.55 o
   8   4   2        302.53        319.88         9.18 o
   9   4   2        289.90        325.68        14.47 o
  10   4   2        529.80        656.31        86.25 o
  11   4   2         34.48         46.08         5.73 o
  12   4   2         79.66         77.44         7.53 o
  13   4   2         59.08         67.17         7.32 o
  14   4   2          0.13         -0.65         1.59 o
  15   4   2         42.51         38.34         6.06 o
  16   4   2          2.33          1.27         2.12 o
  17   4   2        112.49         98.27         9.22 o
  18   4   2        105.17         87.92        10.24 o
  19   4   2         25.98         19.96         4.44 o
  20   4   2        108.13        104.97         9.42 o
  21   4   2          0.04          0.43         1.58 o
  22   4   2          1.39          3.75         1.99 o
  23   4   2          2.44          4.03         1.43 o
  24   4   2         57.83         54.24         3.00 o
 -25   5   2         35.20         41.37         5.58 o
 -24   5   2         60.60         52.70         3.38 o
 -23   5   2          6.23          2.55         1.87 o
 -22   5   2         40.06         46.04         5.88 o
 -21   5   2          1.41          1.03         1.91 o
 -20   5   2         41.51         47.46         5.47 o
 -19   5   2        375.28        370.37        17.38 o
 -18   5   2        211.58        196.94        10.59 o
 -17   5   2        300.63        273.93        11.07 o
 -16   5   2          0.01          2.52         2.73 o
 -15   5   2        401.39        402.28        11.82 o
 -14   5   2        678.16        702.38        17.20 o
 -13   5   2       1103.28       1125.51        22.31 o
 -12   5   2       2118.64       2183.24        37.86 o
 -11   5   2        388.50        418.16        12.13 o
 -10   5   2        107.49         90.33         4.66 o
  -9   5   2        173.73        192.96         6.54 o
  -8   5   2       1867.72       2003.37        45.00 o
  -7   5   2       1177.74       1174.45        22.10 o
  -6   5   2        480.69        526.48        14.24 o
  -5   5   2      11155.88      11742.12       267.30 o
  -4   5   2       2290.25       2461.98        36.60 o
  -3   5   2       6627.65       7225.73       105.42 o
  -2   5   2         50.74         61.57         6.27 o
  -1   5   2       1151.40       1282.09        19.74 o
   0   5   2       5454.56       5299.48       279.25 o
   1   5   2        215.81        225.91        13.75 o
   2   5   2        154.74        156.00         9.60 o
   3   5   2       1020.62        931.57        18.86 o
   4   5   2         82.74         84.88         6.35 o
   5   5   2       1253.27       1390.83        96.87 o
   6   5   2          5.21          7.60         1.56 o
   7   5   2        450.12        450.23        13.54 o
   8   5   2          8.16          5.55         2.27 o
   9   5   2        206.90        246.78        12.97 o
  10   5   2       1096.78        990.87       205.47 o
  11   5   2         41.86         47.32         5.94 o
  12   5   2         94.81         94.99         9.90 o
  13   5   2         24.85         30.83         6.41 o
  14   5   2         38.87         36.93         4.50 o
  15   5   2        132.76        130.67         8.64 o
  16   5   2        172.91        156.93         8.36 o
  17   5   2         88.37         82.33         8.75 o
  18   5   2        290.31        313.39        13.87 o
  19   5   2        215.91        195.56        12.98 o
  20   5   2         50.34         36.36         5.90 o
  21   5   2        180.96        179.38         9.22 o
  22   5   2          3.85          4.37         1.58 o
  23   5   2          2.00          2.51         1.33 o
  24   5   2          7.29          8.45         2.70 o
 -24   6   2          9.34          6.28         1.57 o
 -23   6   2          7.91         10.38         2.56 o
 -22   6   2          3.77          1.60         1.81 o
 -21   6   2          1.30          0.67         2.15 o
 -20   6   2          0.04          1.85         2.25 o
 -19   6   2         56.17         51.70         6.78 o
 -18   6   2        114.15         95.97         9.31 o
 -17   6   2        357.43        334.72        17.74 o
 -16   6   2        303.92        295.13        11.62 o
 -15   6   2         29.04         29.04         3.62 o
 -14   6   2         11.18          8.21         2.26 o
 -13   6   2        715.01        670.82        13.20 o
 -12   6   2       1360.99       1201.72        37.39 o
 -11   6   2        607.92        534.87        17.17 o
 -10   6   2        796.34        762.11        62.40 o
  -9   6   2       1387.72       1503.45       100.53 o
  -8   6   2        514.04        532.78        15.70 o
  -7   6   2         70.54         83.79         5.94 o
  -6   6   2        701.61        712.37        20.92 o
  -5   6   2       1462.61       1354.84        30.49 o
  -4   6   2        933.63        975.31        18.39 o
  -3   6   2        732.97        730.02        19.39 o
  -2   6   2       1969.77       2015.42        42.49 o
  -1   6   2         35.07         39.79         3.10 o
   0   6   2        571.67        549.35        19.17 o
   1   6   2        412.36        490.12        13.65 o
   2   6   2        309.57        238.56        11.77 o
   3   6   2        652.38        724.89        17.37 o
   4   6   2        315.90        304.78        12.30 o
   5   6   2          2.44          5.97         1.95 o
   6   6   2        382.69        341.12        15.01 o
   7   6   2         65.09         66.89         5.31 o
   8   6   2        358.31        307.22        19.30 o
   9   6   2          0.47         -1.44         2.29 o
  10   6   2          3.07          7.87         2.97 o
  11   6   2          5.69          4.73         2.85 o
  12   6   2         50.60         48.03         4.00 o
  13   6   2          1.26         -0.37         1.95 o
  14   6   2        280.16        268.88        12.57 o
  15   6   2        195.39        191.95        11.72 o
  16   6   2         87.21         93.54         9.39 o
  17   6   2        491.49        534.87        22.88 o
  18   6   2        239.72        259.47        11.43 o
  19   6   2        140.10        132.46         8.06 o
  20   6   2          0.73          1.65         2.22 o
  21   6   2         35.29         38.72         4.01 o
  22   6   2         53.21         52.78         4.16 o
  23   6   2          2.66          3.69         1.59 o
 -23   7   2          4.27          3.82         1.32 o
 -22   7   2          4.98          1.78         2.77 o
 -21   7   2          6.71          8.51         2.78 o
 -20   7   2          3.69          6.58         2.74 o
 -19   7   2         48.53         48.02         8.54 o
 -18   7   2         10.71          9.81         2.91 o
 -17   7   2          3.22          2.05         2.72 o
 -16   7   2         29.82         38.09         6.08 o
 -15   7   2        435.56        434.49        16.80 o
 -14   7   2        151.43        126.65         8.84 o
 -13   7   2         27.26         22.51         3.43 o
 -12   7   2         18.20         16.91         2.97 o
 -11   7   2          2.90          1.80         1.64 o
 -10   7   2         44.80         50.13         6.42 o
  -9   7   2        325.79        323.94        23.15 o
  -8   7   2        346.77        352.15        13.28 o
  -7   7   2          1.04          7.09         2.20 o
  -6   7   2        212.09        195.19         9.66 o
  -5   7   2        498.64        548.11        16.17 o
  -4   7   2         28.39         32.31         3.34 o
  -3   7   2        448.72        433.01        12.32 o
  -2   7   2        106.97        111.84        33.40 o
  -1   7   2        732.29        630.93        78.21 o
   0   7   2         17.42         13.43         4.47 o
   1   7   2       1100.11       1128.01        31.45 o
   2   7   2        422.18        453.99        14.25 o
   3   7   2         13.99         19.16         3.05 o
   4   7   2        170.48        145.26         8.18 o
   5   7   2       1333.28       1346.22        57.91 o
   6   7   2        206.85        219.83         8.93 o
   7   7   2        171.68        168.46         9.55 o
   8   7   2          0.17          1.91         1.88 o
   9   7   2          1.85          7.91         3.02 o
  10   7   2        219.06        252.50        10.23 o
  11   7   2        815.43        846.18        23.55 o
  12   7   2         31.88         36.08         4.07 o
  13   7   2         80.39         88.14         6.17 o
  14   7   2         34.94         35.37         4.59 o
  15   7   2         64.02         71.45         6.41 o
  16   7   2         61.03         54.57         5.52 o
  17   7   2        291.72        314.26        12.85 o
  18   7   2        128.68        128.72         7.73 o
  19   7   2         59.80         59.92         7.00 o
  20   7   2          4.92          9.12         2.79 o
  21   7   2          0.10          1.36         1.16 o
  22   7   2          0.84         -1.25         1.49 o
 -21   8   2          5.77          5.30         1.93 o
 -20   8   2          0.02         -0.06         1.73 o
 -19   8   2         13.31         14.23         3.41 o
 -18   8   2         13.83         10.64         3.60 o
 -17   8   2         84.32         69.43         5.89 o
 -16   8   2        110.04        131.79        10.70 o
 -15   8   2         23.40         11.76         3.19 o
 -14   8   2          2.21          5.25         2.20 o
 -13   8   2         51.66         42.88         5.48 o
 -12   8   2          0.03          1.48         1.85 o
 -11   8   2         96.79         91.72         6.55 o
 -10   8   2        119.74        136.19         7.91 o
  -9   8   2        715.45        726.32        18.77 o
  -8   8   2        265.41        220.83        11.25 o
  -7   8   2        281.12        288.49         8.80 o
  -6   8   2         36.23         33.14         4.32 o
  -5   8   2         65.38         72.31         5.23 o
  -4   8   2         52.52         64.70         9.00 o
  -3   8   2        406.64        420.14        18.73 o
  -2   8   2        370.93        301.16        15.85 o
  -1   8   2        206.14        214.54        13.06 o
   0   8   2        860.49        861.95        27.74 o
   1   8   2         23.35         25.71         4.93 o
   2   8   2        622.18        656.26        90.50 o
   3   8   2        345.62        335.48        11.37 o
   4   8   2          8.18          5.10         1.73 o
   5   8   2         72.33         56.88         4.79 o
   6   8   2       1291.34       1278.45        22.58 o
   7   8   2         27.61         30.28         7.98 o
   8   8   2        259.65        288.76        16.62 o
   9   8   2         29.55         23.99         4.01 o
  10   8   2         89.26         89.38         7.55 o
  11   8   2        250.85        266.29        18.43 o
  12   8   2        331.11        369.11        18.10 o
  13   8   2         35.15         32.04         5.25 o
  14   8   2        235.40        217.94        13.62 o
  15   8   2        106.09        103.68         9.12 o
  16   8   2        311.91        323.98        11.10 o
  17   8   2          3.93          4.01         2.28 o
  18   8   2         12.95         15.54         2.29 o
  19   8   2        240.32        252.75         7.88 o
  20   8   2          1.70          4.27         2.76 o
 -20   9   2         13.14         17.52         3.33 o
 -19   9   2          4.84          3.51         1.90 o
 -18   9   2         15.22         18.03         2.64 o
 -17   9   2         87.44         86.13         6.03 o
 -16   9   2        133.84        127.42         7.70 o
 -15   9   2         91.56         86.92         8.31 o
 -14   9   2        572.06        577.43        18.67 o
 -13   9   2         18.66         15.06         3.36 o
 -12   9   2          9.93          6.88         2.37 o
 -11   9   2        585.65        644.60        17.84 o
 -10   9   2         25.72         24.71         3.55 o
  -9   9   2       1176.21       1137.11        27.38 o
  -8   9   2        401.25        396.46        15.64 o
  -7   9   2        267.45        266.11        14.79 o
  -6   9   2         67.03         73.77         5.77 o
  -5   9   2       1450.12       1402.33        39.09 o
  -4   9   2        411.56        420.76        15.86 o
  -3   9   2       1412.63       1395.63        33.99 o
  -2   9   2        468.72        510.46        18.79 o
  -1   9   2          0.35         -2.60         2.60 o
   0   9   2          2.43          4.95         2.83 o
   1   9   2        174.22        184.38        14.16 o
   2   9   2         43.88         29.06         6.19 o
   3   9   2        371.18        330.07        30.05 o
   4   9   2          3.11          1.65         3.24 o
   5   9   2        480.45        468.92        21.70 o
   6   9   2        170.65        172.61        12.99 o
   7   9   2          2.48          1.96         2.28 o
   8   9   2         38.76         42.78         5.37 o
   9   9   2        189.87        163.16        10.26 o
  10   9   2        137.42        145.06         9.59 o
  11   9   2         21.30         21.27         3.97 o
  12   9   2        146.30        147.64         9.07 o
  13   9   2        187.28        183.74         9.93 o
  14   9   2         31.43         29.39         4.07 o
  15   9   2        112.66        124.26        10.01 o
  16   9   2          0.13         -1.08         1.62 o
  17   9   2          3.81          4.72         1.63 o
  18   9   2         11.31         13.69         2.05 o
 -18  10   2         15.15         11.53         3.21 o
 -17  10   2         74.29         82.97         4.81 o
 -16  10   2         72.51         81.68         5.34 o
 -15  10   2          1.34         -0.23         1.81 o
 -14  10   2         22.01         21.66         4.04 o
 -13  10   2         19.03         12.70         2.66 o
 -12  10   2        154.61        166.96         9.32 o
 -11  10   2         12.83         11.75         3.06 o
 -10  10   2          3.27          2.66         1.89 o
  -9  10   2         88.91         83.92         6.02 o
  -8  10   2         38.31         47.60         4.59 o
  -7  10   2         93.25        103.11         7.92 o
  -6  10   2          4.56          2.47         3.10 o
  -5  10   2          0.23         -3.22         7.29 o
  -4  10   2          5.70          8.73         2.80 o
  -3  10   2          2.54         -3.54         3.54 o
  -2  10   2        166.69        187.04        16.95 o
  -1  10   2         10.62          9.53         2.97 o
   0  10   2        104.20        102.95        10.06 o
   1  10   2        123.60        114.24        10.63 o
   2  10   2         90.10         88.17        13.10 o
   3  10   2          1.17          3.29         2.69 o
   4  10   2         72.68         90.32         7.54 o
   5  10   2        337.72        356.59        19.75 o
   6  10   2          0.06          1.43         2.23 o
   7  10   2         50.30         40.51         5.13 o
   8  10   2        236.12        229.38        11.85 o
   9  10   2          0.17          0.02         2.07 o
  10  10   2         91.51         95.31         7.40 o
  11  10   2         39.53         29.13         5.42 o
  12  10   2        100.43        101.07         8.90 o
  13  10   2          4.28          3.31         2.22 o
  14  10   2         11.20          8.43         2.49 o
  15  10   2         18.45         17.57         4.44 o
  16  10   2          0.51         -0.12         1.48 o
 -15  11   2         18.22         21.65         2.54 o
 -14  11   2          0.53          2.81         1.90 o
 -13  11   2          4.17          4.96         2.31 o
 -12  11   2         53.84         43.27         5.61 o
 -11  11   2          4.13          5.18         2.76 o
 -10  11   2        101.46         95.13         6.94 o
  -9  11   2        124.46        116.70         7.82 o
  -8  11   2         70.05         80.10         6.69 o
  -7  11   2         30.87         27.72         4.16 o
  -6  11   2         27.76         26.49         4.08 o
  -5  11   2          6.51          5.06         2.57 o
  -4  11   2         10.11          8.28         2.67 o
  -3  11   2          3.72          3.63         3.07 o
  -2  11   2          0.29         -3.60         3.60 o
  -1  11   2         13.79         12.84         3.80 o
   0  11   2         12.84         10.10         3.84 o
   1  11   2          7.81          5.87         3.38 o
   2  11   2        130.13        116.11        20.08 o
   3  11   2        168.08        172.30        13.45 o
   4  11   2         22.62         28.51         4.11 o
   5  11   2         28.31         25.73         3.87 o
   6  11   2          0.14          3.12         2.23 o
   7  11   2        935.17        955.47        23.87 o
   8  11   2         51.87         59.60         5.55 o
   9  11   2          5.76          5.87         2.13 o
  10  11   2          1.13          0.52         2.30 o
  11  11   2        261.79        292.13        17.46 o
  12  11   2         63.16         55.57         7.06 o
  13  11   2          0.06         -1.85         1.85 o
  14  11   2         15.57         18.84         6.92 o
 -12  12   2         36.84         33.94         3.70 o
 -11  12   2         11.90         15.64         2.31 o
 -10  12   2         11.24         12.25         2.20 o
  -9  12   2         65.28         59.20         6.97 o
  -8  12   2         46.78         45.45         3.63 o
  -7  12   2         20.58         21.31         2.73 o
  -6  12   2         58.63         73.04         4.68 o
  -5  12   2          7.20          5.51         1.82 o
  -4  12   2        100.04         95.54         6.58 o
  -3  12   2          5.57          7.79         2.22 o
  -2  12   2         10.99         16.25         2.91 o
  -1  12   2          0.24         -2.42         2.79 o
   0  12   2         59.66         68.26         7.99 o
   1  12   2         20.98         20.85         5.47 o
   2  12   2         22.47         17.17         3.85 o
   3  12   2          1.85          2.34         2.20 o
   4  12   2         57.92         72.48         7.11 o
   5  12   2         15.72         14.79         3.37 o
   6  12   2         18.37         24.95         3.28 o
   7  12   2         68.54         59.94         4.62 o
   8  12   2          0.78          2.11         3.52 o
   9  12   2          1.48          0.98         2.20 o
  10  12   2          0.83         -2.07         7.28 o
  -5  13   2         16.27         28.01         3.32 o
  -4  13   2          6.55          7.11         3.31 o
  -3  13   2          0.19          0.60         1.37 o
  -2  13   2          4.18         -2.14         2.30 o
  -1  13   2         82.69        105.57         6.91 o
   0  13   2          2.48          3.64         1.64 o
   1  13   2          0.31          1.26         1.74 o
   2  13   2          4.25          6.99         1.98 o
   3  13   2         24.31         34.74         3.73 o
 -27   1   3         35.09         43.76         5.39 o
 -26   1   3         24.58         25.45         2.80 o
 -25   1   3          8.62         11.17         2.46 o
 -24   1   3         15.45         18.82         2.65 o
 -23   1   3         38.49         48.17         4.29 o
 -22   1   3        117.57        112.16         6.75 o
 -21   1   3         33.00         37.56         4.03 o
 -20   1   3         55.89         58.05         5.11 o
 -19   1   3         16.26         14.26         2.65 o
 -18   1   3        173.15        153.60         7.11 o
 -17   1   3         10.40          7.21         2.62 o
 -16   1   3        134.77        131.55         8.13 o
 -15   1   3         87.27         90.60         5.72 o
 -14   1   3       1507.89       1548.96        26.26 o
 -13   1   3       2099.04       1970.07        30.01 o
 -12   1   3          4.28          6.29         1.56 o
 -11   1   3         54.99         57.16         3.04 o
 -10   1   3        111.35         80.46         3.43 o
  -9   1   3        569.22        597.20         8.79 o
  -8   1   3        267.09        276.20         4.90 o
  -7   1   3       2285.87       2447.88        20.43 o
  -6   1   3       2795.92       2822.66        20.01 o
  -5   1   3         94.11         96.59         2.73 o
  -4   1   3       7396.41       7370.27        54.25 o
  -3   1   3          0.00          4.09         0.74 o
  -2   1   3        623.15        575.79        13.29 o
  -1   1   3        139.52        155.97         3.23 o
   0   1   3          0.23          1.69         0.69 o
   1   1   3        847.64        907.31        16.91 o
   2   1   3         58.23         59.19         2.37 o
   3   1   3       7451.31       7188.22       122.58 o
   4   1   3         25.75         38.17         1.80 o
   5   1   3        110.99        149.94         4.71 o
   6   1   3        124.24        125.29         7.10 o
   7   1   3          0.85          6.01         2.32 o
   8   1   3       5272.13       5521.18       116.37 o
   9   1   3         53.82         73.33        12.72 o
  10   1   3       1417.32       1385.08        43.44 o
  11   1   3        518.84        569.02        15.82 o
  12   1   3        215.08        183.01        11.42 o
  13   1   3        263.08        325.61        45.17 o
  14   1   3        291.09        309.95        44.98 o
  15   1   3        679.88        621.21        23.30 o
  16   1   3        185.14        188.32         9.02 o
  17   1   3         26.62         24.09         3.55 o
  18   1   3          0.06         -0.49         1.70 o
  19   1   3         93.01         74.73         6.86 o
  20   1   3        166.37        179.84        14.97 o
  21   1   3         22.42         18.12         3.38 o
  22   1   3          1.79          0.49         3.51 o
  23   1   3          1.95         -1.04         2.24 o
  24   1   3         12.19         12.99         2.98 o
  25   1   3         10.04         13.03         1.46 o
 -27   2   3          0.21         -2.15         2.15 o
 -26   2   3         30.09         33.52         3.79 o
 -25   2   3         21.24         21.17         2.78 o
 -24   2   3        107.44        109.78         6.78 o
 -23   2   3          0.96          0.00         1.73 o
 -22   2   3         16.56         21.17         2.68 o
 -21   2   3        185.38        185.82         8.66 o
 -20   2   3          0.10          1.62         1.79 o
 -19   2   3        184.66        178.82         7.12 o
 -18   2   3        202.15        177.74         6.41 o
 -17   2   3          0.06          3.56         1.44 o
 -16   2   3         42.58         37.78         5.38 o
 -15   2   3        720.54        661.41        23.01 o
 -14   2   3        808.43        804.76        25.02 o
 -13   2   3        594.29        597.03        13.79 o
 -12   2   3        101.43        112.92         6.32 o
 -11   2   3         67.23         51.15         3.23 o
 -10   2   3         12.76          9.89         1.19 o
  -9   2   3        601.66        649.91        10.32 o
  -8   2   3        324.90        323.68         6.04 o
  -7   2   3        195.98        241.55         4.86 o
  -6   2   3       1174.65       1235.17        13.09 o
  -5   2   3       1019.46       1106.47        12.82 o
  -4   2   3       1366.10       1448.16        21.06 o
  -3   2   3       2702.85       2560.79        23.32 o
  -2   2   3        423.14        490.57        12.34 o
  -1   2   3        518.76        570.03        11.03 o
   0   2   3        347.14        403.00        13.77 o
   1   2   3       2349.42       2307.35        49.22 o
   2   2   3       1019.66       1113.42        27.74 o
   3   2   3        232.75        231.91        17.71 o
   4   2   3        997.53        974.91        28.71 o
   5   2   3        171.73        167.05         5.32 o
   6   2   3        148.08        178.86        15.75 o
   7   2   3       1088.33       1318.61        41.60 o
   8   2   3         11.00         20.66         3.29 o
   9   2   3        278.08        277.72        27.10 o
  10   2   3        145.73        148.03         7.61 o
  11   2   3        686.66        769.75        25.99 o
  12   2   3        142.45        153.50         8.94 o
  13   2   3        345.91        339.49        30.70 o
  14   2   3          2.16          6.48         2.95 o
  15   2   3       1052.34       1111.79        74.93 o
  16   2   3        231.85        204.97        13.62 o
  17   2   3         41.71         52.60         7.11 o
  18   2   3        111.03        127.42        11.12 o
  19   2   3        442.74        418.52        16.39 o
  20   2   3          0.76         -0.26         2.14 o
  21   2   3         95.41         91.94         7.16 o
  22   2   3        136.24        146.13         8.46 o
  23   2   3          0.01         -0.25         2.15 o
  24   2   3          7.16          5.65         1.75 o
  25   2   3         13.60         17.06         2.55 o
 -26   3   3         15.78         12.45         2.24 o
 -25   3   3          4.09          3.42         1.78 o
 -24   3   3          6.12         10.47         2.38 o
 -23   3   3        127.45        152.26         8.37 o
 -22   3   3         35.45         33.64         5.20 o
 -21   3   3        144.25        137.08        10.59 o
 -20   3   3        273.35        259.94        12.29 o
 -19   3   3          5.58          8.01         2.06 o
 -18   3   3        271.09        299.16         9.26 o
 -17   3   3        520.58        515.02        12.23 o
 -16   3   3        240.73        255.28        14.85 o
 -15   3   3       1829.20       1911.64        35.61 o
 -14   3   3          3.56          8.27         2.63 o
 -13   3   3         33.61         32.25         3.74 o
 -12   3   3          8.65          8.21         1.79 o
 -11   3   3        356.92        388.80         8.44 o
 -10   3   3       2927.89       3090.09        53.01 o
  -9   3   3       2045.65       2130.89        32.32 o
  -8   3   3        910.73       1013.47        15.78 o
  -7   3   3          5.36          7.75         1.19 o
  -6   3   3       5065.68       5290.24        70.67 o
  -5   3   3         61.70         65.82         2.74 o
  -4   3   3       1549.41       1571.47        30.31 o
  -3   3   3       4760.17       5085.48        53.47 o
  -2   3   3       3276.77       3258.61        44.64 o
  -1   3   3       1447.32       1632.56        23.21 o
   0   3   3       3497.77       3363.09        41.10 o
   1   3   3       2056.13       1916.79        44.12 o
   2   3   3         30.94         46.99         2.47 o
   3   3   3        606.98        633.79        11.84 o
   4   3   3        632.31        595.45        13.60 o
   5   3   3         42.26         50.68         2.86 o
   6   3   3       1087.10       1086.09        21.66 o
   7   3   3          7.03         10.22         2.12 o
   8   3   3        143.01         93.88         5.32 o
   9   3   3         43.87         23.49         3.09 o
  10   3   3         63.74         80.98         7.05 o
  11   3   3          8.72         11.31         2.48 o
  12   3   3       1175.97       1298.65        34.94 o
  13   3   3          0.91          4.84         2.48 o
  14   3   3          7.73          3.06         7.16 o
  15   3   3        259.88        294.78        16.24 o
  16   3   3         33.48         37.91         6.07 o
  17   3   3         56.93         50.68         7.06 o
  18   3   3        543.33        519.06        22.66 o
  19   3   3          0.15         -1.22         2.15 o
  20   3   3         12.24         11.89         3.06 o
  21   3   3        445.88        408.80        14.98 o
  22   3   3          0.01          0.70         1.66 o
  23   3   3          2.97          3.10         1.76 o
  24   3   3         38.21         35.55         3.21 o
 -25   4   3          1.33          1.54         1.17 o
 -24   4   3         15.98         19.80         2.83 o
 -23   4   3        125.59        133.44         9.41 o
 -22   4   3        298.22        308.22        12.14 o
 -21   4   3        115.62        107.79         7.40 o
 -20   4   3         61.77         57.84         5.63 o
 -19   4   3         83.65         76.59         5.75 o
 -18   4   3          8.51          6.66         2.17 o
 -17   4   3        135.47        142.47         6.88 o
 -16   4   3       1109.44       1051.18        18.13 o
 -15   4   3         37.69         41.32         5.89 o
 -14   4   3       1489.53       1486.76        30.25 o
 -13   4   3          1.56          1.73         1.81 o
 -12   4   3        183.68        213.24         6.63 o
 -11   4   3       1030.19       1060.04        27.70 o
 -10   4   3        491.15        577.36        15.70 o
  -9   4   3        274.96        278.43         7.78 o
  -8   4   3         13.47         10.64         1.44 o
  -7   4   3       2148.25       2231.03        36.76 o
  -6   4   3        369.91        426.66         8.93 o
  -5   4   3      16342.90      18206.61       538.64 o
  -4   4   3         19.52         11.30         1.57 o
  -3   4   3       1068.80       1305.52        23.02 o
  -2   4   3        657.99        655.58        30.20 o
  -1   4   3        196.27        183.66         7.67 o
   0   4   3        381.27        398.29        11.60 o
   1   4   3       2163.80       2376.66        32.12 o
   2   4   3        871.07        848.81        13.03 o
   3   4   3        341.32        292.92         8.23 o
   4   4   3       1246.93       1079.14        28.16 o
   5   4   3       1749.93       1515.81        67.23 o
   6   4   3          1.86          3.61         1.38 o
   7   4   3        248.14        263.26         8.63 o
   8   4   3         26.52         29.44         2.94 o
   9   4   3        573.00        504.82        20.30 o
  10   4   3         54.32         68.84         5.39 o
  11   4   3        232.94        234.85        13.31 o
  12   4   3         39.46         51.31         9.53 o
  13   4   3          0.49          2.87         2.29 o
  14   4   3        188.09        166.23         9.66 o
  15   4   3        122.03        145.30         9.09 o
  16   4   3        443.46        430.34        16.14 o
  17   4   3         96.60         71.24         8.29 o
  18   4   3         92.75         86.86         9.15 o
  19   4   3        180.23        175.63        12.38 o
  20   4   3          5.72         11.57         4.20 o
  21   4   3        124.46        125.33         6.79 o
  22   4   3         10.50         11.61         2.58 o
  23   4   3        238.27        253.43         8.92 o
  24   4   3          2.91          5.27         1.69 o
 -25   5   3         27.54         27.73         4.47 o
 -24   5   3          0.12         -0.05         1.08 o
 -23   5   3          0.31         -0.89         1.74 o
 -22   5   3         27.62         28.04         3.53 o
 -21   5   3         23.75         23.89         3.44 o
 -20   5   3         10.30          9.73         2.31 o
 -19   5   3         50.02         47.52         5.05 o
 -18   5   3         96.73        104.33         7.84 o
 -17   5   3         13.53         16.14         2.49 o
 -16   5   3         37.29         33.47         3.48 o
 -15   5   3          0.00          1.19         1.54 o
 -14   5   3         82.00         73.63         8.22 o
 -13   5   3         22.01         27.07         4.62 o
 -12   5   3        927.85        919.03        19.27 o
 -11   5   3       1110.34       1137.74        17.40 o
 -10   5   3        135.53        141.89         6.52 o
  -9   5   3        320.63        327.69        11.89 o
  -8   5   3        374.13        459.20        11.72 o
  -7   5   3        849.65        955.00        24.18 o
  -6   5   3         24.60         17.99         3.36 o
  -5   5   3        423.68        505.58        12.06 o
  -4   5   3        813.95        840.18        41.05 o
  -3   5   3        722.63        731.71        21.37 o
  -2   5   3       1692.14       1949.93        43.40 o
  -1   5   3        155.25        114.92         7.75 o
   0   5   3       1229.60       1217.94        26.97 o
   1   5   3        450.94        468.98        15.86 o
   2   5   3        518.07        505.18        10.28 o
   3   5   3        212.36        235.22         6.85 o
   4   5   3         21.83         24.11         2.89 o
   5   5   3        332.76        346.30         9.91 o
   6   5   3       1479.76       1521.35        84.63 o
   7   5   3        425.26        321.63        12.69 o
   8   5   3       2230.91       2244.35        46.83 o
   9   5   3         33.21         36.46         4.37 o
  10   5   3        200.44        192.45        12.12 o
  11   5   3         67.46         60.64         7.01 o
  12   5   3         17.46          9.47         2.83 o
  13   5   3          5.53         10.01         2.65 o
  14   5   3          0.06          0.53         2.12 o
  15   5   3        102.80         99.79         7.61 o
  16   5   3          0.90         -2.05         2.05 o
  17   5   3          4.40          0.11         2.21 o
  18   5   3         39.32         49.14         5.36 o
  19   5   3          5.97          2.90         2.39 o
  20   5   3         70.69         83.56         7.78 o
  21   5   3          6.44          3.22         1.45 o
  22   5   3        104.89        129.61         5.75 o
  23   5   3         52.27         49.41         4.36 o
 -24   6   3        102.91        103.37         6.21 o
 -23   6   3          0.02          2.43         1.64 o
 -22   6   3          9.69          7.72         3.52 o
 -21   6   3          3.27          1.95         2.30 o
 -20   6   3          0.47          1.33         2.32 o
 -19   6   3          0.42         -0.72         2.39 o
 -18   6   3        166.81        171.71         9.90 o
 -17   6   3          3.60          4.30         2.18 o
 -16   6   3         17.23         13.77         2.60 o
 -15   6   3        186.28        192.46         9.23 o
 -14   6   3         43.71         32.54         3.88 o
 -13   6   3        133.23        159.67         6.10 o
 -12   6   3        396.06        366.71        33.27 o
 -11   6   3       1375.46       1376.37        40.54 o
 -10   6   3          2.37          3.36         2.10 o
  -9   6   3          0.24          1.74         2.34 o
  -8   6   3          8.06         11.62         2.29 o
  -7   6   3        666.00        765.44        16.65 o
  -6   6   3        689.88        723.59        18.86 o
  -5   6   3        347.88        352.44        13.01 o
  -4   6   3          1.42          7.03         2.05 o
  -3   6   3        945.39        878.54        25.24 o
  -2   6   3         60.30         39.28         5.09 o
  -1   6   3        647.87        704.61        32.41 o
   0   6   3          6.25          2.72         1.93 o
   1   6   3       1076.78       1199.85        39.97 o
   2   6   3         66.70         81.43         5.68 o
   3   6   3        717.23        837.47        26.29 o
   4   6   3        185.97        193.45         8.98 o
   5   6   3          0.90          1.37         1.49 o
   6   6   3        310.84        284.78        21.15 o
   7   6   3        306.86        313.45        12.07 o
   8   6   3        455.55        391.01        25.33 o
   9   6   3        154.69        177.98        11.62 o
  10   6   3         55.40         42.29         5.94 o
  11   6   3        109.22        104.11         8.07 o
  12   6   3         25.55         27.45         3.89 o
  13   6   3         46.56         51.75         6.83 o
  14   6   3          6.81          6.79         2.69 o
  15   6   3         16.46         12.71         2.69 o
  16   6   3         28.24         27.78         4.23 o
  17   6   3          6.42          7.19         1.92 o
  18   6   3          0.27         -0.41         2.03 o
  19   6   3        261.64        271.83        11.23 o
  20   6   3          2.76          3.11         1.78 o
  21   6   3        127.44        121.20         5.47 o
  22   6   3          9.60          7.71         2.08 o
 -23   7   3        134.25        166.24         7.93 o
 -22   7   3         38.48         41.27         4.53 o
 -21   7   3          1.98          6.16         2.51 o
 -20   7   3          3.74          1.98         2.25 o
 -19   7   3          0.56          1.54         2.70 o
 -18   7   3         27.12         24.03         8.21 o
 -17   7   3        100.23         82.17         8.48 o
 -16   7   3        201.33        221.59         9.84 o
 -15   7   3        275.50        230.38        12.00 o
 -14   7   3        256.22        254.98        12.67 o
 -13   7   3        227.71        213.16         9.97 o
 -12   7   3          9.35          8.98         2.43 o
 -11   7   3        589.45        558.80        16.17 o
 -10   7   3        541.27        472.00        12.76 o
  -9   7   3        124.34        141.68        10.53 o
  -8   7   3        401.78        458.98        15.48 o
  -7   7   3          8.23         10.80         2.61 o
  -6   7   3        854.28        792.21        20.58 o
  -5   7   3         21.19         21.66         3.31 o
  -4   7   3        630.34        587.53        17.37 o
  -3   7   3        526.27        544.82        16.60 o
  -2   7   3        196.78        220.31        10.24 o
  -1   7   3        617.42        630.62        22.38 o
   0   7   3        297.52        241.44        13.30 o
   1   7   3       1061.56        918.54        54.32 o
   2   7   3        311.54        232.62        13.18 o
   3   7   3        177.95        161.51         7.48 o
   4   7   3         10.65         10.68         2.16 o
   5   7   3        230.11        213.23        12.91 o
   6   7   3         52.07         60.96         6.02 o
   7   7   3         19.64         18.56         3.16 o
   8   7   3        219.82        223.55        11.31 o
   9   7   3          0.55         -2.07         2.07 o
  10   7   3          8.22          5.06         2.05 o
  11   7   3          2.63          0.28         2.23 o
  12   7   3        324.86        287.88        11.45 o
  13   7   3         73.90         82.17         6.87 o
  14   7   3         78.04         80.60         8.06 o
  15   7   3          0.08          0.20         1.96 o
  16   7   3         87.05         82.35         7.75 o
  17   7   3        269.78        279.38         9.98 o
  18   7   3        182.19        208.63         8.05 o
  19   7   3         37.73         36.38         3.11 o
  20   7   3         59.61         57.34         4.26 o
  21   7   3         31.50         32.11         3.03 o
 -21   8   3         52.15         53.92         4.86 o
 -20   8   3         13.22         13.56         3.01 o
 -19   8   3         36.19         37.36         5.09 o
 -18   8   3         42.13         58.54         6.62 o
 -17   8   3         48.08         66.63         7.49 o
 -16   8   3         43.62         37.70         4.84 o
 -15   8   3         60.22         44.99         5.37 o
 -14   8   3          4.91          6.31         2.66 o
 -13   8   3        130.23        134.19         7.97 o
 -12   8   3          0.92          1.19         2.35 o
 -11   8   3          0.30          2.12         1.67 o
 -10   8   3         44.76         47.61         4.74 o
  -9   8   3       1149.98       1115.69        27.96 o
  -8   8   3         63.91         44.14         4.44 o
  -7   8   3        537.75        530.95        19.80 o
  -6   8   3        233.49        237.33         8.89 o
  -5   8   3        143.37        127.29         6.43 o
  -4   8   3          3.47          5.98         1.85 o
  -3   8   3         23.04         28.17         5.72 o
  -2   8   3         83.18         70.38         6.06 o
  -1   8   3         13.32         15.26         2.85 o
   0   8   3       1248.89       1138.30        92.47 o
   1   8   3        340.56        343.76        17.61 o
   2   8   3        312.80        317.70        36.79 o
   3   8   3        938.65        869.32        30.38 o
   4   8   3         12.99         12.33         1.97 o
   5   8   3        870.61        894.04        18.33 o
   6   8   3         33.11         29.36         3.80 o
   7   8   3        958.49        878.01        24.43 o
   8   8   3        203.33        207.07         9.83 o
   9   8   3         26.53         30.60         4.00 o
  10   8   3         12.55          9.54         3.18 o
  11   8   3        366.87        373.46        17.81 o
  12   8   3        145.88        160.37         9.95 o
  13   8   3        232.33        240.56        11.88 o
  14   8   3        427.14        465.06        13.95 o
  15   8   3        320.25        326.92        11.13 o
  16   8   3         39.38         31.75         3.34 o
  17   8   3         18.12         24.50         3.29 o
  18   8   3          0.38         -0.13         1.46 o
  19   8   3         45.77         41.97         3.31 o
 -20   9   3          2.22          5.24         1.36 o
 -19   9   3        150.72        183.89         7.32 o
 -18   9   3          7.39         12.26         3.11 o
 -17   9   3          4.85          0.63         1.73 o
 -16   9   3         69.64         62.79         6.92 o
 -15   9   3         43.91         41.96         4.82 o
 -14   9   3         40.07         48.88         5.40 o
 -13   9   3         30.17         32.37         4.58 o
 -12   9   3          0.00         -1.30         1.91 o
 -11   9   3          3.74          3.42         2.17 o
 -10   9   3         17.44         17.52         3.39 o
  -9   9   3         96.57         78.73         6.11 o
  -8   9   3        155.26        132.92         9.08 o
  -7   9   3        499.28        435.41        17.92 o
  -6   9   3         38.87         33.60         4.03 o
  -5   9   3         91.27         84.82         8.42 o
  -4   9   3        116.83        107.14         8.03 o
  -3   9   3        541.63        545.86        20.21 o
  -2   9   3        284.34        289.49        17.54 o
  -1   9   3          0.00          0.33         1.83 o
   0   9   3        677.67        646.63        17.62 o
   1   9   3         27.69         23.13         3.45 o
   2   9   3         19.71         10.11         2.60 o
   3   9   3         31.94         34.02         4.05 o
   4   9   3          9.09         10.35         2.54 o
   5   9   3        458.23        462.64        16.55 o
   6   9   3          5.77         11.07         2.67 o
   7   9   3        207.50        201.98         9.68 o
   8   9   3         17.73         13.72         2.81 o
   9   9   3        109.35        113.42         7.20 o
  10   9   3        117.54        125.31         7.43 o
  11   9   3        152.46        131.21         8.98 o
  12   9   3         27.93         24.01         4.92 o
  13   9   3         10.79          3.48         3.56 o
  14   9   3         19.92         19.40         4.28 o
  15   9   3          7.75          8.91         2.93 o
  16   9   3          0.34          4.17         2.32 o
  17   9   3          5.47          8.50         2.45 o
  18   9   3          0.30          0.19         1.82 o
 -18  10   3         35.27         29.96         4.61 o
 -17  10   3         33.64         42.14         2.96 o
 -16  10   3          0.11         -0.61         1.44 o
 -15  10   3         98.26         91.00         5.96 o
 -14  10   3          4.40          5.99         2.72 o
 -13  10   3          2.94          7.51         2.43 o
 -12  10   3          7.65          2.55         1.67 o
 -11  10   3          8.08          4.19         2.08 o
 -10  10   3          6.16          4.53         1.86 o
  -9  10   3        293.80        303.85        11.64 o
  -8  10   3          5.09          7.02         2.44 o
  -7  10   3        742.22        703.98        23.78 o
  -6  10   3         74.85         96.64         7.73 o
  -5  10   3        415.93        400.67        16.17 o
  -4  10   3        295.03        305.42        11.86 o
  -3  10   3         99.84         98.96         6.71 o
  -2  10   3        135.36        129.35         9.44 o
  -1  10   3        283.65        278.40        15.51 o
   0  10   3        151.44        128.96         8.95 o
   1  10   3        255.01        226.26        19.52 o
   2  10   3          5.24          2.24         3.07 o
   3  10   3        356.37        343.73        14.67 o
   4  10   3         92.27         88.40         6.27 o
   5  10   3         46.04         45.15         4.61 o
   6  10   3        121.36        127.85         8.81 o
   7  10   3         14.43         16.59         3.73 o
   8  10   3          4.89          3.12         2.20 o
   9  10   3         15.03         12.96         2.76 o
  10  10   3          6.48          4.88         2.37 o
  11  10   3        170.98        162.10        11.09 o
  12  10   3         95.13         88.11        15.36 o
  13  10   3         36.12         36.62        11.18 o
  14  10   3         23.44         18.73         3.71 o
  15  10   3          6.38          9.77         2.44 o
  16  10   3         21.92         17.91         4.08 o
 -15  11   3         49.43         64.42        12.65 o
 -14  11   3          3.88          2.49         1.05 o
 -13  11   3          6.11          6.06         2.34 o
 -12  11   3          9.35          7.29         1.70 o
 -11  11   3          0.19         -0.07         1.46 o
 -10  11   3         21.56         15.19         2.19 o
  -9  11   3         28.04         31.13         3.02 o
  -8  11   3         46.50         32.48         3.26 o
  -7  11   3         80.60         71.88         5.40 o
  -6  11   3         20.89         12.26         2.49 o
  -5  11   3        273.31        261.37        10.41 o
  -4  11   3         14.60         24.21         3.88 o
  -3  11   3          0.01          2.36         2.59 o
  -2  11   3         21.53         12.83         3.11 o
  -1  11   3         92.28        119.42         8.10 o
   0  11   3        191.19        194.18        19.93 o
   1  11   3         15.05         13.53         7.33 o
   2  11   3        183.89        209.28        13.71 o
   3  11   3         60.78         65.88         7.83 o
   4  11   3         85.29         91.73         9.01 o
   5  11   3          2.25          0.83         1.91 o
   6  11   3         11.13         10.74         2.64 o
   7  11   3        135.21        132.08         8.10 o
   8  11   3         58.34         66.09         5.59 o
   9  11   3          6.81          7.54         2.20 o
  10  11   3        218.98        224.76        11.69 o
  11  11   3         17.51         17.79         3.37 o
  12  11   3         53.15         51.01         7.67 o
  13  11   3         75.76         91.09        10.19 o
 -11  12   3         16.19         15.62         2.25 o
 -10  12   3         11.48          6.92         1.74 o
  -9  12   3          0.31          0.41         1.24 o
  -8  12   3         31.30         32.22         3.04 o
  -7  12   3          4.25          5.51         1.70 o
  -6  12   3        100.12        124.35         5.98 o
  -5  12   3         50.27         58.90         4.19 o
  -4  12   3          4.20          4.11         1.85 o
  -3  12   3         12.29         22.53         3.28 o
  -2  12   3         72.38         63.87         5.42 o
  -1  12   3          5.99          6.89         2.10 o
   0  12   3         80.37        100.67        14.00 o
   1  12   3         87.49        128.40         9.55 o
   2  12   3         47.35         61.21         6.58 o
   3  12   3          2.77          3.71         2.60 o
   4  12   3          2.14          1.34         2.15 o
   5  12   3          0.01          1.21         2.58 o
   6  12   3          3.55          1.89         2.04 o
   7  12   3         15.57         17.81         2.50 o
   8  12   3         57.07         60.65         5.06 o
   9  12   3         84.45         96.38         9.06 o
  -4  13   3          9.90          8.94         2.12 o
  -3  13   3         10.51         11.91         2.70 o
  -2  13   3          8.13          1.54         1.56 o
  -1  13   3         60.35         68.08         8.44 o
   0  13   3         16.66         18.92         6.46 o
   1  13   3         11.35         12.78         3.32 o
   2  13   3         50.91         67.38         7.17 o
 -26   0   4          1.67          0.26         2.16 o
 -25   0   4        312.54        383.57        15.05 o
 -24   0   4        520.59        530.23        30.23 o
 -23   0   4         52.39         39.34         5.99 o
 -22   0   4         30.80         31.12         5.22 o
 -21   0   4        123.65        134.08        10.75 o
 -20   0   4         15.43         11.96         6.55 o
 -19   0   4       2136.96       2119.28        50.55 o
 -18   0   4         45.23         34.95         4.30 o
 -17   0   4         40.09         34.96         4.31 o
 -16   0   4        214.31        183.42        17.10 o
 -15   0   4        254.61        224.57        18.72 o
 -14   0   4       1213.03       1209.30        32.50 o
 -13   0   4        458.22        478.39        18.59 o
 -12   0   4      10441.17      11081.91       163.18 o
 -11   0   4          1.11          5.74         2.40 o
 -10   0   4        294.54        346.94        19.67 o
  -9   0   4       1019.70       1034.79        24.41 o
  -8   0   4        880.38        910.06        18.16 o
  -7   0   4       5252.63       5482.17        89.36 o
  -6   0   4       1546.83       1453.21        25.98 o
  -5   0   4        558.67        552.71         9.99 o
  -4   0   4         55.63         54.54         2.56 o
  -3   0   4         26.60         32.37         2.19 o
  -2   0   4          1.12          1.14         0.79 o
  -1   0   4       2336.02       2416.27        59.89 o
   0   0   4       2076.40       2068.93        41.37 o
   1   0   4         38.60         41.57         2.73 o
   2   0   4         97.77         56.07         3.21 o
   3   0   4        621.77        542.37        34.08 o
   4   0   4      12772.55      14001.34       191.07 o
   5   0   4        386.14        369.18        36.16 o
   6   0   4       9481.60       9525.34       298.30 o
   7   0   4        192.00        191.08        14.14 o
   8   0   4         63.07         72.44         9.17 o
   9   0   4        635.66        686.37        30.71 o
  10   0   4        246.76        227.52        17.24 o
  11   0   4         55.44         49.19         8.30 o
  12   0   4        853.60        853.75        37.57 o
  13   0   4        678.14        696.15        34.28 o
  14   0   4        118.63         94.21         8.53 o
  15   0   4       1092.92       1190.88        98.77 o
  16   0   4       3903.97       3738.30       153.70 o
  17   0   4        109.84        106.42         9.97 o
  18   0   4        417.99        452.63        29.95 o
  19   0   4          6.15          2.19         3.48 o
  20   0   4          0.24          1.82         3.89 o
  21   0   4          0.70          0.63         3.52 o
  22   0   4          7.17         12.70         4.86 o
  23   0   4         96.03        113.66        11.58 o
  24   0   4          0.37          1.57         1.99 o
 -27   1   4          6.35          4.53         2.16 o
 -26   1   4         48.08         74.14         4.52 o
 -25   1   4          0.59         -1.46         1.46 o
 -24   1   4          7.40         12.22         2.28 o
 -23   1   4          1.47          2.97         1.76 o
 -22   1   4        115.82        136.79         7.40 o
 -21   1   4         45.75         31.09         3.80 o
 -20   1   4          6.62          5.49         2.20 o
 -19   1   4         13.58          9.09         2.34 o
 -18   1   4        189.57        187.98         7.87 o
 -17   1   4         57.95         52.96         3.78 o
 -16   1   4        109.50        107.89         7.55 o
 -15   1   4        183.67        149.81         8.73 o
 -14   1   4       1705.70       1681.92        32.89 o
 -13   1   4          1.90          2.71         1.98 o
 -12   1   4       1158.99       1129.67        24.26 o
 -11   1   4         51.66         39.64         3.50 o
 -10   1   4        240.13        269.17         7.40 o
  -9   1   4        508.03        539.29        10.61 o
  -8   1   4         24.99         24.38         2.42 o
  -7   1   4       6499.43       6776.63        63.39 o
  -6   1   4       2491.61       2608.58        28.57 o
  -5   1   4        307.23        344.59         5.89 o
  -4   1   4         73.47         77.97         2.49 o
  -3   1   4         24.61         21.07         1.21 o
  -2   1   4       2817.69       2837.93        34.68 o
  -1   1   4        598.71        626.74        17.75 o
   0   1   4       1697.52       1859.39        58.20 o
   1   1   4       1456.00       1510.11        25.57 o
   2   1   4         40.44         72.93         2.88 o
   3   1   4        311.54        286.93        17.92 o
   4   1   4         51.85         64.58         4.38 o
   5   1   4       2617.51       3191.89        50.57 o
   6   1   4         75.01         99.35         7.06 o
   7   1   4         12.75         24.74         5.84 o
   8   1   4        103.76         99.04        16.93 o
   9   1   4         87.24         79.64         6.98 o
  10   1   4        130.83        135.06         9.34 o
  11   1   4        387.91        349.37        48.01 o
  12   1   4        196.05        211.68        40.88 o
  13   1   4         87.94        104.05         8.80 o
  14   1   4        848.91        842.27        27.89 o
  15   1   4        380.94        411.22        19.47 o
  16   1   4        366.58        339.35        14.70 o
  17   1   4       1740.78       1655.33        48.77 o
  18   1   4         59.56         50.10         6.22 o
  19   1   4         59.80         62.57         6.30 o
  20   1   4        111.66        106.47         9.59 o
  21   1   4          1.54          2.12         2.60 o
  22   1   4         14.96         16.41         3.70 o
  23   1   4         23.11         23.11         3.75 o
  24   1   4         38.54         45.47         4.42 o
 -26   2   4          3.68          1.43         1.57 o
 -25   2   4         14.96         22.75         2.84 o
 -24   2   4          2.77          1.26         1.66 o
 -23   2   4         16.37         23.03         3.46 o
 -22   2   4         12.93         10.21         2.29 o
 -21   2   4          0.34          0.94         1.51 o
 -20   2   4         21.31         24.32         4.19 o
 -19   2   4         65.01         60.73         4.50 o
 -18   2   4         55.77         52.49         4.37 o
 -17   2   4          3.11          2.88         1.40 o
 -16   2   4          0.10         -0.46         2.75 o
 -15   2   4        245.90        236.67        13.60 o
 -14   2   4          8.95          8.71         2.56 o
 -13   2   4         87.67         89.21         5.45 o
 -12   2   4        334.77        309.75        10.03 o
 -11   2   4        139.70        164.86         6.96 o
 -10   2   4        498.74        520.59        10.94 o
  -9   2   4        129.52        169.91         5.75 o
  -8   2   4          0.73          0.12         1.62 o
  -7   2   4        477.02        443.60        10.23 o
  -6   2   4       9064.28       9918.15       134.27 o
  -5   2   4        329.72        349.89         7.36 o
  -4   2   4       1989.40       2195.04        33.06 o
  -3   2   4        261.62        232.37         4.84 o
  -2   2   4        959.40       1074.47        15.20 o
  -1   2   4       2355.50       2397.87        28.00 o
   0   2   4         56.49         68.93         3.72 o
   1   2   4       3475.33       3456.52       117.49 o
   2   2   4        659.17        664.87        15.39 o
   3   2   4        239.73        263.13         6.35 o
   4   2   4       6556.40       6223.83       250.17 o
   5   2   4        846.01        982.81       104.80 o
   6   2   4        412.64        415.45        38.12 o
   7   2   4        246.81        202.17        10.63 o
   8   2   4        741.52        735.25        74.58 o
   9   2   4          7.67          5.27         4.16 o
  10   2   4        918.67        965.05        27.42 o
  11   2   4          8.58          3.69         2.63 o
  12   2   4        247.25        314.66        19.32 o
  13   2   4        918.24        930.66        48.91 o
  14   2   4        535.51        607.33        23.42 o
  15   2   4        316.14        327.71        17.40 o
  16   2   4       1242.07       1249.82        37.04 o
  17   2   4         78.27         53.20         7.09 o
  18   2   4        299.81        311.68        21.36 o
  19   2   4         20.12         19.56         3.73 o
  20   2   4        156.97        163.13         9.61 o
  21   2   4         52.02         35.00         5.38 o
  22   2   4          2.35          1.28         1.92 o
  23   2   4         30.56         25.72         3.97 o
  24   2   4          0.01          0.03         1.12 o
 -26   3   4         37.20         42.66         3.94 o
 -25   3   4         16.48         15.68         4.23 o
 -24   3   4          3.16          1.01         1.74 o
 -23   3   4         68.62         58.75         6.43 o
 -22   3   4         24.01         24.19         3.18 o
 -21   3   4        255.51        295.08        16.83 o
 -20   3   4          4.01          8.12         2.69 o
 -19   3   4         28.22         37.34         4.22 o
 -18   3   4        149.84        139.70         6.95 o
 -17   3   4        340.65        347.05         9.93 o
 -16   3   4        225.15        215.65         7.59 o
 -15   3   4          2.95          3.63         2.28 o
 -14   3   4        153.32        151.87         8.43 o
 -13   3   4        272.51        304.13        11.87 o
 -12   3   4        117.07        115.42         5.99 o
 -11   3   4       1236.71       1216.95        25.56 o
 -10   3   4         80.15         86.39         4.30 o
  -9   3   4         48.67         54.57         3.36 o
  -8   3   4        312.97        331.64         9.20 o
  -7   3   4       1003.81       1133.98        21.46 o
  -6   3   4        217.29        234.99         7.19 o
  -5   3   4        490.76        556.35        11.46 o
  -4   3   4        586.82        507.94        11.49 o
  -3   3   4         88.28         80.85         4.61 o
  -2   3   4         15.80         44.32         2.64 o
  -1   3   4         17.64         17.40         1.63 o
   0   3   4        928.29        981.50        16.10 o
   1   3   4          1.31          4.53         1.34 o
   2   3   4        393.04        395.61         9.72 o
   3   3   4       5414.37       5764.96        73.97 o
   4   3   4         64.23         84.79         3.88 o
   5   3   4       1240.51       1437.50        25.15 o
   6   3   4         66.58         67.43         4.84 o
   7   3   4        342.88        445.01        20.60 o
   8   3   4        855.80        992.74        27.68 o
   9   3   4        785.79        720.89        21.60 o
  10   3   4         68.74        106.64         7.02 o
  11   3   4        287.34        282.20        14.89 o
  12   3   4        205.03        225.14        36.10 o
  13   3   4       1048.31        947.39        57.72 o
  14   3   4         54.46         70.44         6.87 o
  15   3   4        323.67        388.92        15.21 o
  16   3   4        123.68        104.66        10.12 o
  17   3   4        846.64        914.18        30.85 o
  18   3   4        477.99        452.99        23.02 o
  19   3   4        276.92        303.73        13.46 o
  20   3   4         64.15         54.41         5.51 o
  21   3   4         15.25         11.34         3.43 o
  22   3   4         33.61         31.92         4.57 o
  23   3   4         27.26         26.19         3.66 o
 -25   4   4         69.23         72.35         9.30 o
 -24   4   4          2.81          1.03         1.40 o
 -23   4   4          0.98          2.11         1.38 o
 -22   4   4         34.47         34.74         5.05 o
 -21   4   4         13.96         21.47         4.21 o
 -20   4   4          0.69          2.75         2.12 o
 -19   4   4          8.44          6.09         2.62 o
 -18   4   4         99.70         97.25         7.48 o
 -17   4   4       1464.08       1432.04        24.35 o
 -16   4   4          0.79          3.61         1.58 o
 -15   4   4         16.33         14.14         2.22 o
 -14   4   4        266.89        268.94        14.33 o
 -13   4   4        363.62        355.74        13.10 o
 -12   4   4          9.98          6.48         1.80 o
 -11   4   4          9.33          8.04         1.59 o
 -10   4   4        782.18        892.12        18.32 o
  -9   4   4        386.40        344.40        10.06 o
  -8   4   4         55.00         82.04         5.54 o
  -7   4   4          3.29          3.67         1.59 o
  -6   4   4         10.98         11.66         2.18 o
  -5   4   4       2643.27       2973.52        43.60 o
  -4   4   4       1657.17       1652.13        28.45 o
  -3   4   4        691.68        620.65        15.29 o
  -2   4   4       1454.03       1572.33        26.91 o
  -1   4   4         61.32         39.48         6.81 o
   0   4   4        432.95        452.39        10.57 o
   1   4   4        194.71        204.09         8.70 o
   2   4   4        154.38        185.35         6.73 o
   3   4   4        127.21        128.01         5.69 o
   4   4   4        161.09        168.99         5.81 o
   5   4   4         17.16         15.24         1.91 o
   6   4   4         46.52         40.54         4.76 o
   7   4   4         13.03         15.75         2.30 o
   8   4   4          0.79         -1.18         1.44 o
   9   4   4          4.02          2.27         1.65 o
  10   4   4        441.70        469.95        19.04 o
  11   4   4        112.78        103.55         9.10 o
  12   4   4        207.25        190.41        32.10 o
  13   4   4         33.57         43.23         4.88 o
  14   4   4         67.49         65.52         6.25 o
  15   4   4          9.79          1.46         4.79 o
  16   4   4        733.88        728.36        21.58 o
  17   4   4         42.54         54.47         5.68 o
  18   4   4        360.07        346.40        17.52 o
  19   4   4         78.75         86.63        21.26 o
  20   4   4          2.04          2.14         2.12 o
  21   4   4          5.52          1.15         1.98 o
  22   4   4         32.82         35.35         3.67 o
  23   4   4          3.86          6.50         2.31 o
 -25   5   4         48.16         48.73         5.81 o
 -24   5   4         25.15         27.31         3.80 o
 -23   5   4         20.74         16.18         3.07 o
 -22   5   4          0.10         -1.25         2.49 o
 -21   5   4        377.35        366.65        13.06 o
 -20   5   4          0.05          4.99         2.20 o
 -19   5   4        223.27        232.06         9.71 o
 -18   5   4       1078.27       1058.65        22.62 o
 -17   5   4        105.64        114.60         6.99 o
 -16   5   4        111.35        110.46         6.12 o
 -15   5   4          1.08          2.66         1.52 o
 -14   5   4        934.81        846.82        17.53 o
 -13   5   4          5.38          0.83         2.04 o
 -12   5   4          3.34          2.81         1.59 o
 -11   5   4         32.63         25.50         4.27 o
 -10   5   4        603.46        615.40        17.35 o
  -9   5   4        574.22        552.37        16.21 o
  -8   5   4        947.69        885.70        21.05 o
  -7   5   4         23.85         21.60         4.53 o
  -6   5   4        945.75        932.67        25.34 o
  -5   5   4       1085.26       1107.62        28.52 o
  -4   5   4        635.69        702.89        21.77 o
  -3   5   4        777.51        697.62        21.28 o
  -2   5   4          0.28          4.58         3.43 o
  -1   5   4       1093.32       1176.20        48.64 o
   0   5   4         18.21         17.72         2.88 o
   1   5   4       1843.21       1835.86        38.54 o
   2   5   4        281.46        305.78        12.64 o
   3   5   4        675.77        696.88        29.92 o
   4   5   4         61.27         74.19         5.06 o
   5   5   4       1411.82       1586.79       108.64 o
   6   5   4        605.43        706.12        29.45 o
   7   5   4        174.41        185.24         7.86 o
   8   5   4        268.61        289.19        14.92 o
   9   5   4        118.98        106.35         6.13 o
  10   5   4         47.77         53.71         6.60 o
  11   5   4         24.43         21.66         3.04 o
  12   5   4         19.12         24.21         4.96 o
  13   5   4          7.99         11.56         3.78 o
  14   5   4        492.58        444.79        16.47 o
  15   5   4        698.00        757.05        30.84 o
  16   5   4         82.31         82.91         7.01 o
  17   5   4          0.68          2.99         1.82 o
  18   5   4        309.62        326.22        12.80 o
  19   5   4         40.79         32.33         4.78 o
  20   5   4          6.52          8.54         2.14 o
  21   5   4        135.60        134.75         7.61 o
  22   5   4          0.10          2.40         1.32 o
 -24   6   4         25.15         26.62         4.39 o
 -23   6   4          0.55          2.30         1.42 o
 -22   6   4        174.80        201.58         8.51 o
 -21   6   4         15.42         28.27         4.75 o
 -20   6   4          2.36          6.99         2.76 o
 -19   6   4         10.57         15.69         3.07 o
 -18   6   4         16.47         17.01         3.32 o
 -17   6   4         35.01         44.05         5.09 o
 -16   6   4        358.35        352.72        12.59 o
 -15   6   4         19.89         15.58         2.78 o
 -14   6   4          0.21          1.03         1.75 o
 -13   6   4        418.80        408.91        12.09 o
 -12   6   4       1611.43       1592.59        20.16 o
 -11   6   4        130.61        135.87         8.41 o
 -10   6   4          6.38          6.71         2.48 o
  -9   6   4          2.32          2.58         4.97 o
  -8   6   4       1587.40       1671.98        39.88 o
  -7   6   4          3.52          6.28         2.01 o
  -6   6   4        253.07        236.92        10.43 o
  -5   6   4        200.37        192.16         9.35 o
  -4   6   4        693.07        751.85        19.61 o
  -3   6   4        211.24        254.99        10.78 o
  -2   6   4        314.45        314.41        12.06 o
  -1   6   4        852.19        767.60        78.72 o
   0   6   4        145.12        100.17         8.29 o
   1   6   4        827.11        678.88        77.61 o
   2   6   4        754.97        751.62        35.77 o
   3   6   4        397.67        389.32        11.68 o
   4   6   4         48.75         29.19         3.30 o
   5   6   4         31.58         41.18         3.77 o
   6   6   4        259.05        239.10        18.72 o
   7   6   4        603.17        578.48        22.06 o
   8   6   4        870.66       1009.88        69.52 o
   9   6   4         27.81         25.43         3.57 o
  10   6   4        195.59        165.67         9.95 o
  11   6   4         72.26         77.53         6.93 o
  12   6   4          0.27         -2.35         7.59 o
  13   6   4        295.07        283.01        14.07 o
  14   6   4        279.06        290.70        15.83 o
  15   6   4         85.12         95.46         7.48 o
  16   6   4        185.60        200.31         8.94 o
  17   6   4         13.22          9.22         2.24 o
  18   6   4         64.02         76.24         5.02 o
  19   6   4          0.00          0.55         1.26 o
  20   6   4        189.94        202.31        11.11 o
  21   6   4          3.40          2.97         1.09 o
 -22   7   4        117.32        143.44         6.32 o
 -21   7   4          0.13          2.20         1.67 o
 -20   7   4         11.43          9.81         2.42 o
 -19   7   4          0.67          4.09         2.37 o
 -18   7   4         83.65         92.37         8.52 o
 -17   7   4          9.01          9.08         2.70 o
 -16   7   4         46.17         39.92         4.19 o
 -15   7   4         41.77         38.36         4.34 o
 -14   7   4          0.07          1.11         1.88 o
 -13   7   4         41.48         37.37         3.68 o
 -12   7   4        865.32        844.91        20.68 o
 -11   7   4       1404.24       1390.16        27.47 o
 -10   7   4        226.20        192.73        10.61 o
  -9   7   4         99.37        101.05         5.76 o
  -8   7   4         15.96         18.29         4.02 o
  -7   7   4        460.91        427.53        14.98 o
  -6   7   4          0.38         -0.78         1.80 o
  -5   7   4         20.97         31.36         4.57 o
  -4   7   4         13.25          7.32         2.35 o
  -3   7   4        108.12         81.63         6.46 o
  -2   7   4         57.61         60.18         5.56 o
  -1   7   4         48.80         39.98         4.57 o
   0   7   4        108.53        102.73         8.93 o
   1   7   4        195.72        151.23        10.88 o
   2   7   4        148.52        131.96        10.05 o
   3   7   4        634.25        562.76        21.64 o
   4   7   4        548.33        541.18        47.98 o
   5   7   4        170.40        167.46         9.23 o
   6   7   4          5.65          4.63         1.86 o
   7   7   4        317.19        332.35        12.21 o
   8   7   4        330.45        278.76        15.98 o
   9   7   4         55.07         61.13         6.38 o
  10   7   4        204.20        187.61        10.83 o
  11   7   4        101.92        108.06         8.33 o
  12   7   4        569.45        674.60        25.76 o
  13   7   4        166.41        184.78        12.93 o
  14   7   4         75.48         75.27         8.15 o
  15   7   4        193.32        248.88        17.63 o
  16   7   4        244.02        285.65        13.08 o
  17   7   4        763.76        738.45        25.96 o
  18   7   4         90.41         95.56         5.23 o
  19   7   4        285.22        316.84         8.60 o
  20   7   4          4.82          4.24         2.50 o
 -21   8   4        191.13        215.89         7.56 o
 -20   8   4          8.95         12.42         2.38 o
 -19   8   4         16.73         17.69         3.52 o
 -18   8   4         39.72         42.38         5.58 o
 -17   8   4         30.04         13.58         3.68 o
 -16   8   4         35.21         40.11         5.74 o
 -15   8   4          2.75          6.04         2.70 o
 -14   8   4         44.85         42.69         5.28 o
 -13   8   4        197.96        196.79         9.55 o
 -12   8   4        299.93        298.31        11.91 o
 -11   8   4        745.29        709.33        19.03 o
 -10   8   4        318.35        310.07        14.02 o
  -9   8   4         76.30         63.96         6.29 o
  -8   8   4         13.27          5.78         2.09 o
  -7   8   4        438.96        393.65        21.06 o
  -6   8   4        329.94        316.99        17.30 o
  -5   8   4          4.22          3.66         1.62 o
  -4   8   4        112.17        114.15         6.95 o
  -3   8   4          2.82          5.15         1.76 o
  -2   8   4         36.04         38.88         3.29 o
  -1   8   4          2.14          3.39         1.31 o
   0   8   4         32.58         27.77         3.14 o
   1   8   4         75.60         62.86         5.11 o
   2   8   4          9.67          7.96         2.43 o
   3   8   4        138.24        151.34         8.86 o
   4   8   4         54.85         54.16         5.02 o
   5   8   4        477.87        479.86        15.12 o
   6   8   4          1.56          1.47         1.94 o
   7   8   4         10.04          5.06         2.04 o
   8   8   4        193.03        199.42         9.74 o
   9   8   4         97.73         89.57         6.60 o
  10   8   4        119.84        118.62         7.53 o
  11   8   4        136.12        135.53         7.96 o
  12   8   4        503.79        542.20        18.38 o
  13   8   4          3.49          3.08         2.43 o
  14   8   4         10.65         10.81         3.01 o
  15   8   4         82.21         72.14         5.94 o
  16   8   4          1.12          2.86         1.73 o
  17   8   4        127.13        125.67         6.59 o
  18   8   4        143.22        134.48         6.05 o
  19   8   4          2.18         -0.09         1.77 o
 -19   9   4        115.56        136.41         6.13 o
 -18   9   4         10.91         11.14         1.92 o
 -17   9   4          8.74          8.56         2.22 o
 -16   9   4         39.90         43.73         9.13 o
 -15   9   4         36.42         22.70         3.57 o
 -14   9   4        150.69        154.51         9.19 o
 -13   9   4         83.81         71.34         6.37 o
 -12   9   4         95.45         93.18         6.47 o
 -11   9   4         41.85         34.57         4.08 o
 -10   9   4         14.02         18.69         3.26 o
  -9   9   4         80.21         80.81         7.14 o
  -8   9   4        279.34        291.07        13.57 o
  -7   9   4        230.74        205.70         9.84 o
  -6   9   4        168.50        143.47        11.62 o
  -5   9   4          3.56          1.51         1.91 o
  -4   9   4         69.69         70.92         5.80 o
  -3   9   4         66.11         47.37         4.54 o
  -2   9   4         61.68         69.71         5.01 o
  -1   9   4         12.53          6.61         1.64 o
   0   9   4          3.56          1.85         1.83 o
   1   9   4         46.75         46.52         4.64 o
   2   9   4         92.60         84.31         7.22 o
   3   9   4        456.48        457.71        24.82 o
   4   9   4        430.94        440.96        14.47 o
   5   9   4         54.71         48.68         4.91 o
   6   9   4        392.89        402.67        13.90 o
   7   9   4        198.69        192.16         9.44 o
   8   9   4        195.71        185.10         9.22 o
   9   9   4        152.50        162.19         8.49 o
  10   9   4         30.37         31.68         3.91 o
  11   9   4          5.50          6.08         2.23 o
  12   9   4        107.60        118.62         7.75 o
  13   9   4        106.74        103.93         6.95 o
  14   9   4          8.11          6.28         2.06 o
  15   9   4         42.14         41.02         3.84 o
  16   9   4          2.42          1.07         1.70 o
  17   9   4         27.24         37.96         3.85 o
 -17  10   4         14.64         16.35         3.41 o
 -16  10   4          0.01          1.87         1.02 o
 -15  10   4         70.15         55.85         3.40 o
 -14  10   4         20.33         20.13         2.71 o
 -13  10   4          8.06          5.56         1.76 o
 -12  10   4        225.61        214.34         8.05 o
 -11  10   4         96.01         88.21         5.95 o
 -10  10   4         30.08         18.84         3.01 o
  -9  10   4         48.25         60.06         4.61 o
  -8  10   4         59.82         48.25         4.20 o
  -7  10   4         18.35         17.47         3.65 o
  -6  10   4        132.10        103.40         6.82 o
  -5  10   4         20.17         26.43         3.25 o
  -4  10   4          8.64          7.76         2.08 o
  -3  10   4         12.56          5.31         1.99 o
  -2  10   4         26.42         37.98         4.17 o
  -1  10   4          1.81         -1.12         2.12 o
   0  10   4        300.15        293.32        13.59 o
   1  10   4         45.73         46.88         5.53 o
   2  10   4          2.74          6.67         2.68 o
   3  10   4          6.45          5.66         2.60 o
   4  10   4          8.12         11.58         2.51 o
   5  10   4         22.16         24.56         3.46 o
   6  10   4        143.31        154.44         8.10 o
   7  10   4         40.85         39.14         4.13 o
   8  10   4         89.33        100.11         6.34 o
   9  10   4         78.32         87.28         5.81 o
  10  10   4         23.93         26.44         3.63 o
  11  10   4         13.72         15.64         2.69 o
  12  10   4        122.87        151.24         9.69 o
  13  10   4          1.04         -0.77         1.73 o
  14  10   4        190.84        214.88        17.72 o
  15  10   4         44.03         55.34         9.13 o
 -14  11   4         11.50          9.01         1.88 o
 -13  11   4         12.06          9.87         1.78 o
 -12  11   4          1.49          2.44         1.33 o
 -11  11   4          6.14          6.26         1.54 o
 -10  11   4         51.78         50.38         3.66 o
  -9  11   4        113.35        109.14         5.48 o
  -8  11   4          0.03          2.01         1.39 o
  -7  11   4         45.11         42.19         3.56 o
  -6  11   4        250.44        245.54         8.67 o
  -5  11   4        126.78        114.23         6.55 o
  -4  11   4         79.95         67.33         5.06 o
  -3  11   4         11.82          9.41         2.20 o
  -2  11   4         36.33         37.17         3.83 o
  -1  11   4        148.75        153.27         9.08 o
   0  11   4         38.81         26.68         4.79 o
   1  11   4        117.70        120.36         8.05 o
   2  11   4         30.48         35.18         4.59 o
   3  11   4          1.26         -0.49         2.32 o
   4  11   4        255.73        259.07        11.48 o
   5  11   4          8.25         11.23         2.64 o
   6  11   4          3.18          3.21         3.32 o
   7  11   4          7.94         11.03         2.78 o
   8  11   4          8.87         10.96         2.71 o
   9  11   4        247.84        298.81        18.76 o
  10  11   4         90.26        108.05         7.39 o
  11  11   4         13.04         14.62         5.41 o
  12  11   4         18.69         22.66         3.11 o
 -10  12   4        121.23         96.97         5.07 o
  -9  12   4        106.15        121.91         6.00 o
  -8  12   4          3.36          3.74         1.39 o
  -7  12   4         38.27         50.43         3.68 o
  -6  12   4         55.95         73.31         4.77 o
  -5  12   4          1.21          2.40         1.39 o
  -4  12   4          6.56          7.65         2.10 o
  -3  12   4        111.62        143.62         7.72 o
  -2  12   4          9.20          3.87         1.86 o
  -1  12   4          0.98          0.67         2.45 o
   0  12   4         86.18        118.05        20.86 o
   1  12   4          1.58          2.41         2.28 o
   2  12   4         18.81         19.64         3.87 o
   3  12   4         84.51        100.74        10.05 o
   4  12   4         26.17         29.70         4.25 o
   5  12   4          1.86          1.96         3.02 o
   6  12   4        182.04        210.33        10.32 o
   7  12   4          0.00          5.14         2.96 o
   8  12   4         17.16         20.58         4.43 o
 -26   1   5          0.49          1.63         1.34 o
 -25   1   5          1.28          0.54         1.54 o
 -24   1   5         29.43         21.17         3.55 o
 -23   1   5          0.07          1.70         1.76 o
 -22   1   5         28.25         25.57         3.39 o
 -21   1   5          0.02          0.27         1.90 o
 -20   1   5          4.59          4.86         2.10 o
 -19   1   5        331.31        337.28        10.95 o
 -18   1   5        192.23        171.95         7.03 o
 -17   1   5        624.13        616.10        12.46 o
 -16   1   5          0.66          2.69         1.84 o
 -15   1   5         50.11         57.25         6.89 o
 -14   1   5        395.89        396.69        17.96 o
 -13   1   5        209.11        205.64        12.40 o
 -12   1   5       1480.77       1520.64        37.07 o
 -11   1   5          2.14          3.88         1.94 o
 -10   1   5         37.03         35.93         3.19 o
  -9   1   5         67.39         65.38         4.18 o
  -8   1   5       2289.95       2480.32        29.59 o
  -7   1   5          5.79          9.29         1.57 o
  -6   1   5        219.39        242.96         6.82 o
  -5   1   5         86.84         61.43         2.90 o
  -4   1   5          5.81          7.98         1.24 o
  -3   1   5        182.15        207.20         4.73 o
  -2   1   5        165.74        191.97         4.84 o
  -1   1   5       1049.22       1042.92        21.97 o
   0   1   5       4054.51       4318.23        68.45 o
   1   1   5         50.70         44.70         2.64 o
   2   1   5       4947.21       5093.53       124.90 o
   3   1   5       1280.16       1268.76        33.43 o
   4   1   5        199.05        240.07         8.63 o
   5   1   5        816.97        905.32        46.77 o
   6   1   5        177.93        201.75        13.05 o
   7   1   5         37.82         52.47         5.74 o
   8   1   5         46.54         51.97         7.07 o
   9   1   5        105.68         91.02         7.97 o
  10   1   5        123.77        115.50        19.36 o
  11   1   5        182.26        169.73        11.40 o
  12   1   5         33.61         55.96         6.64 o
  13   1   5         61.74         55.97         6.79 o
  14   1   5       2305.08       2330.67       112.04 o
  15   1   5          0.11          1.59         2.23 o
  16   1   5        982.14        945.10        25.85 o
  17   1   5         95.50         87.85         9.10 o
  18   1   5         52.49         47.21         6.43 o
  19   1   5         73.33         91.32         8.82 o
  20   1   5         13.09          7.58         2.79 o
  21   1   5         53.24         64.41        12.11 o
  22   1   5          0.37          2.12         2.39 o
  23   1   5         50.99         70.54         5.55 o
 -26   2   5         19.11         18.88         4.21 o
 -25   2   5         22.91         25.15         3.71 o
 -24   2   5         95.54        103.63         6.21 o
 -23   2   5          2.98          2.18         2.53 o
 -22   2   5        164.17        166.50         9.04 o
 -21   2   5          0.70         -0.12         1.56 o
 -20   2   5        625.57        656.83        14.03 o
 -19   2   5         52.45         44.80         3.91 o
 -18   2   5        411.31        406.60        11.91 o
 -17   2   5         12.15         10.69         2.10 o
 -16   2   5       1566.29       1523.36        24.82 o
 -15   2   5        304.83        287.86        15.44 o
 -14   2   5         19.29         18.35         3.84 o
 -13   2   5         37.12         31.18         3.97 o
 -12   2   5         84.46         81.99         6.22 o
 -11   2   5         73.58         88.27         6.45 o
 -10   2   5        468.22        513.89        15.31 o
  -9   2   5        495.78        565.41        13.21 o
  -8   2   5         63.43         95.69         5.01 o
  -7   2   5       1318.44       1326.50        21.38 o
  -6   2   5        520.22        650.58        14.48 o
  -5   2   5       1022.65       1107.62        15.99 o
  -4   2   5          0.23          2.97         1.21 o
  -3   2   5        705.08        770.95        14.55 o
  -2   2   5        289.59        303.30         9.40 o
  -1   2   5         63.23         66.15         3.00 o
   0   2   5        809.31        786.52        17.70 o
   1   2   5        647.48        666.18        11.65 o
   2   2   5        205.57        232.84         8.61 o
   3   2   5        539.38        569.73        14.15 o
   4   2   5        826.10        879.59        27.38 o
   5   2   5        835.35       1160.43        28.86 o
   6   2   5        293.30        291.48        17.44 o
   7   2   5        140.93        121.38         8.77 o
   8   2   5       1145.02        989.97        48.03 o
   9   2   5        102.62        152.79        32.80 o
  10   2   5        350.11        296.76        14.60 o
  11   2   5        366.00        340.36        13.51 o
  12   2   5        543.70        574.46        25.94 o
  13   2   5       1423.71       1436.93        26.85 o
  14   2   5        174.83        175.84        10.05 o
  15   2   5        213.54        221.17        11.34 o
  16   2   5         28.65         32.65         5.82 o
  17   2   5         44.49         52.34         5.93 o
  18   2   5        161.11        158.86        12.05 o
  19   2   5         15.14         20.28         4.47 o
  20   2   5          2.43          2.98         3.38 o
  21   2   5          2.85          1.54         2.17 o
  22   2   5         69.98         56.04         5.49 o
  23   2   5         16.40         11.88         2.11 o
 -26   3   5         39.09         37.20         5.06 o
 -25   3   5         29.44         26.84         3.54 o
 -24   3   5          1.08         -0.96         2.14 o
 -23   3   5          2.23          5.78         3.94 o
 -22   3   5          0.35         -0.19         1.89 o
 -21   3   5         39.43         52.72         4.58 o
 -20   3   5         32.91         30.73         4.21 o
 -19   3   5          0.13          1.56         2.28 o
 -18   3   5         35.09         38.57         4.85 o
 -17   3   5        592.60        512.34        15.24 o
 -16   3   5          7.84          8.91         2.01 o
 -15   3   5       1425.17       1319.18        25.49 o
 -14   3   5        519.38        511.63        20.29 o
 -13   3   5       1037.05        981.25        33.93 o
 -12   3   5          1.44          6.72         2.70 o
 -11   3   5        776.57        792.39        27.38 o
 -10   3   5        296.51        294.96        11.48 o
  -9   3   5         81.40         92.31         5.18 o
  -8   3   5        930.04        875.58        17.69 o
  -7   3   5          9.75         10.57         2.24 o
  -6   3   5        193.91        228.16         9.09 o
  -5   3   5        298.50        340.65        11.06 o
  -4   3   5         96.93        112.06         5.24 o
  -3   3   5        240.08        210.20         9.70 o
  -2   3   5         28.76         48.07         4.29 o
  -1   3   5         76.60         56.85         3.86 o
   0   3   5       2317.27       2333.65        44.34 o
   1   3   5        184.10        185.93         6.74 o
   2   3   5       3854.26       3849.04       153.58 o
   3   3   5        406.69        380.08        12.96 o
   4   3   5        201.67        205.25         9.41 o
   5   3   5       1979.43       2373.30        54.99 o
   6   3   5        100.22         85.72         9.08 o
   7   3   5        489.70        461.90        17.49 o
   8   3   5        378.24        402.71        13.86 o
   9   3   5         54.32         49.51         5.00 o
  10   3   5        199.16        155.05        10.57 o
  11   3   5        121.73         80.71         6.47 o
  12   3   5       1398.83       1350.00        47.89 o
  13   3   5         94.13        101.85         7.69 o
  14   3   5       2666.90       2719.50        74.90 o
  15   3   5          2.71          3.87         2.38 o
  16   3   5         30.67         34.09         4.60 o
  17   3   5          6.38          5.51         2.74 o
  18   3   5        162.31        211.42        10.96 o
  19   3   5        191.62        166.58        11.50 o
  20   3   5          0.19         -1.12         2.32 o
  21   3   5         71.45         81.94         6.96 o
  22   3   5         31.35         23.83         3.54 o
  23   3   5         60.97         87.85         7.78 o
 -25   4   5         19.85         26.17         5.40 o
 -24   4   5          0.05          2.74         1.38 o
 -23   4   5         10.94         10.91         2.26 o
 -22   4   5         45.92         40.67         3.67 o
 -21   4   5         24.85         27.05         3.17 o
 -20   4   5          4.55          5.27         2.13 o
 -19   4   5         60.61         68.59         6.21 o
 -18   4   5        118.79        101.35         7.63 o
 -17   4   5        875.72        867.66        23.57 o
 -16   4   5       1527.27       1534.90        28.33 o
 -15   4   5        507.25        464.07        14.08 o
 -14   4   5        552.01        496.29        11.71 o
 -13   4   5        251.41        253.66        14.04 o
 -12   4   5         12.51         19.62         3.95 o
 -11   4   5         22.84         30.12         4.62 o
 -10   4   5        263.60        258.10        13.62 o
  -9   4   5        209.13        221.39        13.47 o
  -8   4   5         11.58          2.83         2.42 o
  -7   4   5          0.19          0.57         2.31 o
  -6   4   5         18.07         49.08         4.40 o
  -5   4   5         20.19         41.77         4.96 o
  -4   4   5        373.19        333.76        17.35 o
  -3   4   5         81.28        108.91         5.55 o
  -2   4   5          0.05          5.38         3.58 o
  -1   4   5        542.29        572.53        15.70 o
   0   4   5       1185.77       1022.11        27.56 o
   1   4   5        348.47        285.63        12.97 o
   2   4   5         91.73         58.73         4.05 o
   3   4   5          7.02          0.99         1.18 o
   4   4   5        177.21        180.63         8.79 o
   5   4   5        114.21        125.88         7.50 o
   6   4   5        984.78        850.14        30.85 o
   7   4   5        496.42        561.12        20.89 o
   8   4   5         25.44         16.35         2.78 o
   9   4   5          8.04          3.74         2.26 o
  10   4   5          3.25          4.93         2.05 o
  11   4   5        280.66        295.84         9.90 o
  12   4   5         10.62         10.89         3.37 o
  13   4   5        229.51        263.36        25.49 o
  14   4   5        106.61        133.71         8.82 o
  15   4   5          0.75          3.35         2.13 o
  16   4   5         12.66          5.76         2.34 o
  17   4   5        197.41        207.32        10.54 o
  18   4   5          0.38         -0.61         2.09 o
  19   4   5          0.14          2.04         2.52 o
  20   4   5        130.80        100.95         7.92 o
  21   4   5          1.16         -1.51         1.56 o
  22   4   5         73.31         67.83         4.56 o
 -24   5   5          2.95          4.72         2.34 o
 -23   5   5        290.25        332.55         9.01 o
 -22   5   5          2.36          2.10         1.59 o
 -21   5   5         12.88         16.53         2.80 o
 -20   5   5          1.50          1.29         2.14 o
 -19   5   5        185.58        181.29         9.76 o
 -18   5   5         79.77         81.69         6.73 o
 -17   5   5         15.01         10.77         2.47 o
 -16   5   5          0.17          0.76         1.78 o
 -15   5   5        719.53        688.27        20.13 o
 -14   5   5        347.28        359.01        12.35 o
 -13   5   5        230.05        215.72         8.36 o
 -12   5   5        278.94        267.13        23.85 o
 -11   5   5        412.69        415.22        26.53 o
 -10   5   5         42.92         44.55         8.88 o
  -9   5   5        105.95         97.16         8.48 o
  -8   5   5        271.00        249.48        13.60 o
  -7   5   5         76.31         99.85         8.38 o
  -6   5   5        392.29        459.27        14.68 o
  -5   5   5        947.40        907.44        21.69 o
  -4   5   5        379.14        394.77        13.53 o
  -3   5   5        495.55        467.19        14.76 o
  -2   5   5        696.80        668.85        17.96 o
  -1   5   5        615.85        592.76        18.91 o
   0   5   5          8.98          7.87         2.16 o
   1   5   5        747.39        668.53        22.37 o
   2   5   5         39.12         49.09         4.73 o
   3   5   5        107.45        106.24         5.87 o
   4   5   5        477.80        568.81        35.40 o
   5   5   5         32.75         15.94         2.87 o
   6   5   5        721.10        689.35        19.51 o
   7   5   5         17.79         13.63         2.92 o
   8   5   5        139.29        117.60         9.67 o
   9   5   5        142.35        129.73        10.13 o
  10   5   5        555.59        473.17        16.51 o
  11   5   5          9.87          3.26         3.22 o
  12   5   5        460.08        509.47        56.87 o
  13   5   5         10.14          8.23         2.95 o
  14   5   5        132.22        135.42        11.11 o
  15   5   5         59.35         49.48         6.68 o
  16   5   5        252.72        264.52        11.95 o
  17   5   5          1.19          4.94         1.45 o
  18   5   5          6.33          6.16         1.69 o
  19   5   5         17.21         20.42         3.09 o
  20   5   5          2.24          0.44         1.57 o
  21   5   5          2.83          2.33         1.20 o
 -23   6   5         23.38         28.54         2.77 o
 -22   6   5        180.87        185.15         9.70 o
 -21   6   5        169.71        178.93        10.42 o
 -20   6   5         57.43         40.63         4.25 o
 -19   6   5         52.26         56.86         5.35 o
 -18   6   5         42.08         45.81         4.89 o
 -17   6   5         87.53         88.24         7.14 o
 -16   6   5        223.82        208.03         9.44 o
 -15   6   5          1.36          1.08         1.58 o
 -14   6   5         39.86         40.94         4.29 o
 -13   6   5        180.80        178.72         7.12 o
 -12   6   5        355.63        326.63         9.65 o
 -11   6   5         62.12         53.20         4.20 o
 -10   6   5        179.32        162.06         8.09 o
  -9   6   5        267.54        280.88        15.07 o
  -8   6   5        238.64        234.48        13.67 o
  -7   6   5        241.84        241.98        13.77 o
  -6   6   5         49.87         50.22         5.00 o
  -5   6   5         45.83         56.49         5.23 o
  -4   6   5        272.84        239.16        10.94 o
  -3   6   5         22.61         25.89         3.68 o
  -2   6   5         48.76         49.84         5.05 o
  -1   6   5          0.88          0.25         1.47 o
   0   6   5         57.52         58.33         6.97 o
   1   6   5        631.76        563.98        77.46 o
   2   6   5        856.19        776.65        25.78 o
   3   6   5         12.76          6.70         2.19 o
   4   6   5          1.60         -0.11         1.66 o
   5   6   5          7.56          7.37         2.40 o
   6   6   5          1.67          2.47         2.55 o
   7   6   5         53.56         55.01         3.88 o
   8   6   5         60.85         64.67         5.26 o
   9   6   5        253.54        251.27        11.09 o
  10   6   5         24.93         28.32         4.43 o
  11   6   5          7.87          5.05         3.35 o
  12   6   5         45.93         30.81         5.53 o
  13   6   5        187.16        180.68        12.98 o
  14   6   5         79.98        102.28         9.63 o
  15   6   5        250.19        253.08        24.04 o
  16   6   5          1.45          0.67         1.66 o
  17   6   5         38.29         42.47         4.42 o
  18   6   5          0.01          1.63         1.47 o
  19   6   5          3.98          6.65         1.41 o
  20   6   5          0.16          2.41         1.17 o
 -22   7   5         37.87         31.39         2.83 o
 -21   7   5          7.52         12.21         2.10 o
 -20   7   5          2.69          0.50         1.64 o
 -19   7   5         60.33         67.81         5.46 o
 -18   7   5         84.25         68.82         5.81 o
 -17   7   5          4.02          4.44         1.86 o
 -16   7   5         55.19         60.50         4.99 o
 -15   7   5        206.55        196.64         9.17 o
 -14   7   5        231.57        228.89        10.04 o
 -13   7   5         55.52         72.39         5.05 o
 -12   7   5         53.72         61.51         4.66 o
 -11   7   5          0.44          1.05         1.55 o
 -10   7   5        420.83        376.28        12.93 o
  -9   7   5        816.33        782.02        19.23 o
  -8   7   5          2.58          0.26         1.93 o
  -7   7   5        154.64        146.03         7.73 o
  -6   7   5        311.87        271.18         9.46 o
  -5   7   5         13.06         13.83         2.77 o
  -4   7   5        648.90        588.99        18.58 o
  -3   7   5         70.65         79.56         7.55 o
  -2   7   5        180.50        163.23        12.40 o
  -1   7   5          1.91          3.93         3.21 o
   0   7   5         38.47         40.89         4.91 o
   1   7   5        108.40         84.51         8.34 o
   2   7   5         96.57         93.68         8.75 o
   3   7   5        105.90        109.82         6.74 o
   4   7   5        109.82        112.66         6.88 o
   5   7   5         20.49         28.50         3.58 o
   6   7   5        580.52        596.42        21.74 o
   7   7   5         71.38         85.15         6.32 o
   8   7   5         94.25         99.13         6.87 o
   9   7   5         95.52         94.77        10.83 o
  10   7   5          0.06          3.86         2.32 o
  11   7   5        185.27        179.21        10.59 o
  12   7   5        169.72        194.20        11.38 o
  13   7   5         10.93         17.24         3.64 o
  14   7   5        133.61        129.46         8.48 o
  15   7   5          3.80          5.52         2.35 o
  16   7   5         59.44         60.56         5.30 o
  17   7   5          8.56          9.12         2.32 o
  18   7   5         88.40         94.51         5.40 o
  19   7   5         14.39         13.48         2.93 o
 -20   8   5          1.35         -0.85         1.27 o
 -19   8   5        111.22        127.06         6.65 o
 -18   8   5          3.95          4.43         1.68 o
 -17   8   5          0.04         -1.76         1.76 o
 -16   8   5        144.61        126.24         6.79 o
 -15   8   5        194.48        176.43         8.35 o
 -14   8   5         15.94         11.42         2.76 o
 -13   8   5         20.34         11.64         2.62 o
 -12   8   5         68.86         74.11         5.87 o
 -11   8   5          4.87          4.14         2.01 o
 -10   8   5        720.27        666.70        21.03 o
  -9   8   5         21.13         19.02         3.14 o
  -8   8   5         33.86         22.74         3.96 o
  -7   8   5         50.23         51.49         4.78 o
  -6   8   5         12.69         13.30         1.97 o
  -5   8   5        144.15        143.90         7.15 o
  -4   8   5          0.66         -0.35         1.53 o
  -3   8   5        511.16        496.14        14.79 o
  -2   8   5        141.77        138.00         7.79 o
  -1   8   5          2.00          1.14         1.60 o
   0   8   5        173.95        163.34         7.59 o
   1   8   5          0.56         -0.99         1.53 o
   2   8   5          1.85          2.85         2.64 o
   3   8   5          0.51         -0.57         1.84 o
   4   8   5         29.73         24.39         3.50 o
   5   8   5        227.60        203.18        10.85 o
   6   8   5        831.56        880.42        29.33 o
   7   8   5         12.93         13.42         2.92 o
   8   8   5        112.39        119.59         7.47 o
   9   8   5        104.38         97.28         6.70 o
  10   8   5          6.20          7.53         2.44 o
  11   8   5         73.15         89.61         7.99 o
  12   8   5          6.33          6.84         2.12 o
  13   8   5         69.57         56.85         5.45 o
  14   8   5          1.39          2.78         1.78 o
  15   8   5         13.28          9.74         2.38 o
  16   8   5          0.01         -0.31         1.35 o
  17   8   5          0.26         -0.22         1.28 o
 -19   9   5          3.25         -0.35         1.92 o
 -18   9   5         17.35          8.82         1.73 o
 -17   9   5          0.01          0.66         1.01 o
 -16   9   5        236.35        259.78         8.75 o
 -15   9   5         96.70        100.14         5.13 o
 -14   9   5        201.79        193.11         7.45 o
 -13   9   5         33.97         38.05         3.46 o
 -12   9   5         63.79         54.30         4.32 o
 -11   9   5        155.57        165.31         7.55 o
 -10   9   5         16.59         23.69         3.08 o
  -9   9   5          2.87          0.12         1.60 o
  -8   9   5          9.14         10.88         2.48 o
  -7   9   5         32.00         22.88         3.00 o
  -6   9   5         12.80          9.09         2.45 o
  -5   9   5          0.49         -2.28         2.28 o
  -4   9   5         35.17         21.09         3.33 o
  -3   9   5         25.96         30.31         3.80 o
  -2   9   5        242.19        238.03        10.70 o
  -1   9   5         94.19         86.66         6.24 o
   0   9   5        154.25        145.21         8.12 o
   1   9   5         63.64         62.33         5.30 o
   2   9   5        380.75        374.57        17.05 o
   3   9   5          0.56         -1.15         1.91 o
   4   9   5        137.57        134.48         8.36 o
   5   9   5         22.93         24.97         3.70 o
   6   9   5         28.60         27.06         3.72 o
   7   9   5        213.62        197.52         9.35 o
   8   9   5        117.84        112.03         6.98 o
   9   9   5          3.88          8.38         2.30 o
  10   9   5        255.50        253.30        11.57 o
  11   9   5         16.71         14.83         2.92 o
  12   9   5         74.91         71.14         5.68 o
  13   9   5          2.62          1.80         1.95 o
  14   9   5        203.99        203.33         8.43 o
  15   9   5         11.84         13.89         2.17 o
  16   9   5         43.62         38.73         5.23 o
 -16  10   5         86.89         84.18         5.81 o
 -15  10   5         16.54         26.04         2.96 o
 -14  10   5        105.10        101.22         5.36 o
 -13  10   5        101.59        107.31         5.79 o
 -12  10   5         10.10          8.71         2.06 o
 -11  10   5        121.28        114.65         7.36 o
 -10  10   5         45.48         40.07         3.70 o
  -9  10   5        143.10        123.98         6.33 o
  -8  10   5         76.56         71.82         5.50 o
  -7  10   5         21.64         22.09         3.45 o
  -6  10   5        305.72        312.33        10.49 o
  -5  10   5          5.60          5.38         1.70 o
  -4  10   5         29.10         29.24         3.61 o
  -3  10   5        139.08        122.95         7.28 o
  -2  10   5        301.34        327.84        12.05 o
  -1  10   5        113.83         98.67         8.47 o
   0  10   5         15.95         15.24         2.82 o
   1  10   5        344.90        376.33        15.16 o
   2  10   5         12.27         11.72         3.23 o
   3  10   5        495.42        509.22        17.62 o
   4  10   5         31.06         31.04         4.37 o
   5  10   5         13.37         11.96         2.54 o
   6  10   5        185.98        206.47         8.98 o
   7  10   5          0.66         -0.17         1.99 o
   8  10   5         17.63         14.91         2.46 o
   9  10   5         77.79         90.04         6.27 o
  10  10   5         42.24         38.53         4.03 o
  11  10   5        210.72        235.41         9.86 o
  12  10   5          1.71          4.72         1.48 o
  13  10   5        188.69        235.74        10.06 o
 -13  11   5        153.54        191.25         8.72 o
 -12  11   5         15.93         15.37         2.05 o
 -11  11   5        138.09        165.84         6.58 o
 -10  11   5         31.67         37.62         3.04 o
  -9  11   5        191.12        183.65         6.69 o
  -8  11   5         51.88         64.39         4.12 o
  -7  11   5          0.01          0.79         1.22 o
  -6  11   5         39.10         42.14         3.46 o
  -5  11   5         44.05         43.63         4.01 o
  -4  11   5         12.92         12.80         2.34 o
  -3  11   5          2.41          3.40         1.51 o
  -2  11   5          0.40          0.06         1.46 o
  -1  11   5          2.18          0.28         1.64 o
   0  11   5         28.64         24.66         3.67 o
   1  11   5         29.60         27.53         3.80 o
   2  11   5         43.65         55.88         5.36 o
   3  11   5         14.22         21.30         3.35 o
   4  11   5          9.00         14.56         2.93 o
   5  11   5        145.82        140.33         7.78 o
   6  11   5         16.40         19.28         3.09 o
   7  11   5         34.42         29.88         2.97 o
   8  11   5        149.92        164.55         7.02 o
   9  11   5         15.86         19.43         3.08 o
  10  11   5        277.07        284.68        15.59 o
  -8  12   5        154.30        184.78         8.82 o
  -7  12   5          9.11         15.14         1.89 o
  -6  12   5         55.75         47.26         3.31 o
  -5  12   5         58.97         73.02         4.14 o
  -4  12   5         23.34         30.56         2.79 o
  -3  12   5          0.52         -0.24         1.79 o
  -2  12   5         73.97         68.34         5.01 o
  -1  12   5         74.72         81.87         6.73 o
   0  12   5          2.02         -0.93         2.72 o
   1  12   5          3.78          1.22         1.84 o
   2  12   5          0.34          0.92         1.92 o
   3  12   5         57.05         70.08         5.91 o
   4  12   5          2.94          4.31         1.97 o
   5  12   5         80.37        105.73         9.28 o
 -25   0   6         99.22        113.18         9.89 o
 -24   0   6          9.55          7.24         2.46 o
 -23   0   6        227.06        228.65        12.35 o
 -22   0   6          0.13         -0.14         2.30 o
 -21   0   6        266.07        291.67        15.43 o
 -20   0   6          7.91          6.51         2.35 o
 -19   0   6       1187.89       1158.74        27.53 o
 -18   0   6         51.76         52.91         4.64 o
 -17   0   6          6.36          5.14         1.90 o
 -16   0   6         92.13         75.01         5.49 o
 -15   0   6          0.00         -2.14         2.47 o
 -14   0   6         29.72         39.09         8.33 o
 -13   0   6          1.12          0.87         2.72 o
 -12   0   6         11.44          9.70         4.33 o
 -11   0   6        550.27        633.54        31.47 o
 -10   0   6        249.10        291.03        13.65 o
  -9   0   6         33.28         13.21         3.11 o
  -8   0   6        431.29        516.64        18.17 o
  -7   0   6        924.14        731.75        21.74 o
  -6   0   6       3138.80       3323.36        59.00 o
  -5   0   6        281.38        216.12         8.77 o
  -4   0   6        683.76        675.58        16.06 o
  -3   0   6        262.39        282.26         8.13 o
  -2   0   6         85.53        107.38         4.86 o
  -1   0   6        780.26        835.29        20.63 o
   0   0   6         10.95          9.84         3.88 o
   1   0   6         36.49         37.59         4.51 o
   2   0   6      11611.62      11980.58       303.78 o
   3   0   6       1246.66       1259.37        62.51 o
   4   0   6          6.20         19.69         3.44 o
   5   0   6       1343.52       1242.41        45.28 o
   6   0   6        611.36        838.85        36.49 o
   7   0   6        207.13        189.07        16.67 o
   8   0   6        616.23        560.23        30.42 o
   9   0   6         92.40         86.52        11.97 o
  10   0   6        136.45        146.60        15.57 o
  11   0   6       3261.30       2358.41        75.38 o
  12   0   6         11.58         20.48         4.70 o
  13   0   6        238.66        273.02        15.15 o
  14   0   6       1723.31       1743.89        63.42 o
  15   0   6        111.96        105.08        13.95 o
  16   0   6        543.94        641.59        35.14 o
  17   0   6        111.04        112.15        14.01 o
  18   0   6          0.12         -4.16         4.16 o
  19   0   6         35.52         38.31         7.71 o
  20   0   6         60.52         52.37         8.52 o
  21   0   6         11.92         18.44         4.55 o
  22   0   6         34.59         38.47         5.80 o
 -26   1   6         12.14         14.67         3.12 o
 -25   1   6         11.77         12.12         2.08 o
 -24   1   6         98.13        122.34         6.63 o
 -23   1   6          9.08          9.45         2.15 o
 -22   1   6        205.24        194.59         8.43 o
 -21   1   6         69.12         60.55         4.39 o
 -20   1   6        224.27        210.98         8.36 o
 -19   1   6        100.83         97.89         5.78 o
 -18   1   6        106.10        100.72         5.32 o
 -17   1   6          0.24          1.67         1.78 o
 -16   1   6         82.36         84.23         4.15 o
 -15   1   6         92.81         84.99         4.68 o
 -14   1   6         76.44         65.84         7.55 o
 -13   1   6        107.09        105.99         9.13 o
 -12   1   6         31.52         21.61         4.09 o
 -11   1   6         68.33         81.22         5.95 o
 -10   1   6          3.69          3.78         1.34 o
  -9   1   6          0.60          1.34         1.38 o
  -8   1   6         10.68         23.65         2.44 o
  -7   1   6        100.49         82.10         4.34 o
  -6   1   6        706.20        774.16        14.11 o
  -5   1   6          1.32          0.36         1.04 o
  -4   1   6        166.44        198.53         5.69 o
  -3   1   6        736.98        721.29        11.59 o
  -2   1   6        107.75        112.40         4.68 o
  -1   1   6       4305.00       4585.90       128.62 o
   0   1   6        130.45        113.34         4.25 o
   1   1   6        155.45        150.26         5.46 o
   2   1   6        195.77        203.74         8.05 o
   3   1   6       1081.19       1073.87        28.08 o
   4   1   6       2648.23       2682.73        41.88 o
   5   1   6       1962.28       1820.50        31.99 o
   6   1   6        335.15        333.33        15.11 o
   7   1   6        956.99       1033.99        47.71 o
   8   1   6          6.68          9.30         2.91 o
   9   1   6          0.04          2.96         1.96 o
  10   1   6          0.08         -0.88         4.12 o
  11   1   6       1432.78       1298.44        36.23 o
  12   1   6          1.43          4.73         2.46 o
  13   1   6       1363.62       1349.65        47.27 o
  14   1   6         98.56        109.15         8.01 o
  15   1   6          0.00          2.63         2.00 o
  16   1   6          3.91          5.45         2.51 o
  17   1   6         44.90         42.76         6.24 o
  18   1   6          0.15         -4.19         4.80 o
  19   1   6          6.77         10.61         3.12 o
  20   1   6          1.02         -0.65         1.91 o
  21   1   6          0.04         -0.49         1.53 o
  22   1   6         12.02         10.54         1.85 o
 -25   2   6         20.67         23.11         3.16 o
 -24   2   6          2.03          3.81         3.32 o
 -23   2   6        206.04        241.29         9.81 o
 -22   2   6         13.09          4.62         2.52 o
 -21   2   6         20.57         23.99         2.70 o
 -20   2   6        123.01        138.00         6.00 o
 -19   2   6          0.75          1.58         1.39 o
 -18   2   6         40.02         36.98         3.52 o
 -17   2   6         46.31         40.81         3.10 o
 -16   2   6        168.78        150.07         5.92 o
 -15   2   6         50.81         57.00         3.40 o
 -14   2   6        155.11        177.06        19.88 o
 -13   2   6        140.58        125.71        10.08 o
 -12   2   6        250.74        272.20        11.87 o
 -11   2   6         95.08         89.24         6.52 o
 -10   2   6        343.08        356.52        11.12 o
  -9   2   6          6.13          5.38         1.64 o
  -8   2   6         85.12        102.50         5.60 o
  -7   2   6       1058.00       1049.31        25.82 o
  -6   2   6       1064.85       1076.44        17.04 o
  -5   2   6        809.92        956.01        17.71 o
  -4   2   6        351.61        329.16         8.60 o
  -3   2   6         68.00        114.66         5.52 o
  -2   2   6        536.90        524.73        14.29 o
  -1   2   6       1401.96       1463.04        37.08 o
   0   2   6       1485.17       1589.29        28.42 o
   1   2   6         20.61         23.76         2.20 o
   2   2   6       1374.37       1457.04        26.43 o
   3   2   6         25.78         35.28         3.13 o
   4   2   6       1270.76       1458.00        34.56 o
   5   2   6         30.91         23.09         4.04 o
   6   2   6        101.36         97.05         8.25 o
   7   2   6        339.35        371.46        16.71 o
   8   2   6        264.95        244.27        13.73 o
   9   2   6        209.44        209.97        11.51 o
  10   2   6        111.25        111.02         7.66 o
  11   2   6         81.91         75.69         5.56 o
  12   2   6          0.19          4.67         2.98 o
  13   2   6        270.54        279.38        15.68 o
  14   2   6        230.74        229.18        14.13 o
  15   2   6          9.35          9.02         2.83 o
  16   2   6        263.70        242.24        11.72 o
  17   2   6         11.50         11.07         3.60 o
  18   2   6         17.96         12.89         3.33 o
  19   2   6         56.68         55.08         6.41 o
  20   2   6         52.60         43.99         4.17 o
  21   2   6          1.06          0.87         2.24 o
  22   2   6         16.07         13.56         1.96 o
 -25   3   6         36.74         33.88         3.58 o
 -24   3   6          0.03         -0.26         1.77 o
 -23   3   6         11.01          8.69         2.72 o
 -22   3   6          8.27          7.42         2.53 o
 -21   3   6         51.07         40.42         3.94 o
 -20   3   6        604.37        645.14        16.70 o
 -19   3   6        103.46         87.80         7.02 o
 -18   3   6          1.51          0.53         2.08 o
 -17   3   6          4.29          3.85         2.26 o
 -16   3   6        171.16        159.93         6.76 o
 -15   3   6          0.12          0.90         1.44 o
 -14   3   6         24.81         19.69         2.37 o
 -13   3   6        567.23        553.51        21.90 o
 -12   3   6        156.97        128.66         8.14 o
 -11   3   6        135.26        132.41         8.11 o
 -10   3   6        191.58        159.24         8.73 o
  -9   3   6         72.58         78.09         5.08 o
  -8   3   6        569.42        616.80        14.75 o
  -7   3   6         60.39         58.33         5.03 o
  -6   3   6        109.29        118.09         8.82 o
  -5   3   6          8.27         19.33         2.57 o
  -4   3   6        149.79        151.96         7.64 o
  -3   3   6        121.49        158.09         6.78 o
  -2   3   6        397.36        434.69        11.65 o
  -1   3   6        799.05        848.60        23.00 o
   0   3   6       3079.57       3163.70        47.70 o
   1   3   6        346.98        432.30        17.36 o
   2   3   6        188.21        154.20         8.40 o
   3   3   6        179.73        173.73        11.72 o
   4   3   6        953.25        930.72        33.55 o
   5   3   6       1424.93       1555.95        56.56 o
   6   3   6        190.90        200.10        14.77 o
   7   3   6         65.52         63.09        11.33 o
   8   3   6        351.25        344.27        16.74 o
   9   3   6        155.51        154.31        11.19 o
  10   3   6        325.18        314.10        13.73 o
  11   3   6       1188.29       1247.17        35.28 o
  12   3   6        310.71        324.04        16.93 o
  13   3   6        758.21        775.95        22.17 o
  14   3   6        406.61        444.27        39.80 o
  15   3   6        295.25        293.27        16.04 o
  16   3   6         41.53         44.10         5.60 o
  17   3   6          2.05          3.82         3.02 o
  18   3   6          1.23          3.13         2.48 o
  19   3   6         17.01          8.40         2.99 o
  20   3   6          3.98          7.15         2.77 o
  21   3   6         52.60         68.72         6.89 o
 -24   4   6          6.02          6.44         1.36 o
 -23   4   6         44.61         44.35         3.90 o
 -22   4   6         19.26         10.26         2.28 o
 -21   4   6         28.83         33.56         3.46 o
 -20   4   6         90.89         95.90         6.98 o
 -19   4   6        328.59        326.23        13.49 o
 -18   4   6          6.58          6.97         2.40 o
 -17   4   6         92.79         96.47         6.44 o
 -16   4   6         31.54         30.71         4.26 o
 -15   4   6        260.13        242.02         9.05 o
 -14   4   6        153.05        164.10         7.36 o
 -13   4   6         82.85         71.70         4.82 o
 -12   4   6          0.00          0.45         1.66 o
 -11   4   6        210.54        189.90        12.26 o
 -10   4   6        233.10        226.20        13.90 o
  -9   4   6        199.85        211.92        10.06 o
  -8   4   6         71.11         65.21         5.91 o
  -7   4   6        108.20        102.05         8.72 o
  -6   4   6        153.49        157.19         8.43 o
  -5   4   6         61.72         82.11         6.06 o
  -4   4   6         17.37         20.73         2.70 o
  -3   4   6        269.75        259.04         9.29 o
  -2   4   6        234.37        213.19         8.42 o
  -1   4   6        124.43        105.41         5.86 o
   0   4   6        591.82        601.93        16.47 o
   1   4   6         15.53         17.94         2.61 o
   2   4   6        498.17        540.71        23.67 o
   3   4   6          9.49          6.19         2.62 o
   4   4   6       1708.25       1741.87        41.13 o
   5   4   6        141.41        115.02        14.82 o
   6   4   6        429.95        412.91        27.77 o
   7   4   6          0.19          2.72         2.17 o
   8   4   6         87.37         92.22         8.65 o
   9   4   6        775.02        843.78        43.57 o
  10   4   6         46.76         40.74         4.12 o
  11   4   6          3.41          2.79         1.89 o
  12   4   6         36.30         43.87         6.27 o
  13   4   6          1.88          0.41         2.48 o
  14   4   6        259.71        256.17        34.67 o
  15   4   6         40.24         41.51         6.00 o
  16   4   6         31.87         30.14         4.89 o
  17   4   6         15.52         14.55         3.01 o
  18   4   6          1.42          3.40         1.59 o
  19   4   6         32.56         29.10         3.46 o
  20   4   6          9.54         10.91         2.34 o
  21   4   6         47.51         43.90         4.08 o
 -23   5   6         78.75         79.23         4.56 o
 -22   5   6        127.81        132.38         6.64 o
 -21   5   6         11.25          7.60         1.62 o
 -20   5   6        148.46        158.97         7.31 o
 -19   5   6        114.82        121.18         6.79 o
 -18   5   6        411.53        443.20        13.59 o
 -17   5   6         96.24         89.42         6.12 o
 -16   5   6        313.72        283.77        12.67 o
 -15   5   6        534.95        538.36        17.90 o
 -14   5   6        390.89        384.87        12.93 o
 -13   5   6        596.43        553.49        14.05 o
 -12   5   6       1856.64       1803.25        34.47 o
 -11   5   6        760.68        768.89        15.29 o
 -10   5   6         39.22         49.00        10.56 o
  -9   5   6        152.41        170.21        11.79 o
  -8   5   6        177.70        161.54        11.40 o
  -7   5   6        871.57        890.57        28.39 o
  -6   5   6         13.72         15.67         3.14 o
  -5   5   6        334.95        332.47        18.23 o
  -4   5   6          2.86          2.48         1.85 o
  -3   5   6        238.83        252.40        11.46 o
  -2   5   6        566.73        548.26        14.67 o
  -1   5   6        153.86        124.14         6.77 o
   0   5   6         59.04         56.67         4.59 o
   1   5   6          7.84         12.40         2.39 o
   2   5   6         20.31         17.71         3.12 o
   3   5   6        325.98        321.90        16.26 o
   4   5   6         19.24         14.20         3.82 o
   5   5   6         70.72         64.92         9.06 o
   6   5   6         83.16         68.80         7.41 o
   7   5   6         18.45         15.05         2.95 o
   8   5   6        250.67        292.24        17.48 o
   9   5   6         18.02         19.47         3.15 o
  10   5   6          1.01          4.18         2.20 o
  11   5   6        509.44        501.50        22.20 o
  12   5   6          4.53          7.55         3.29 o
  13   5   6         30.90         32.00         5.91 o
  14   5   6         45.94         42.58         6.38 o
  15   5   6        139.04        160.61        11.65 o
  16   5   6         86.93         80.37         9.26 o
  17   5   6          0.43         -1.03         2.16 o
  18   5   6          5.21          8.09         1.73 o
  19   5   6         21.74         17.40         3.30 o
  20   5   6          5.98          9.42         2.24 o
 -22   6   6          4.36          6.87         2.06 o
 -21   6   6        115.41        132.49         7.40 o
 -20   6   6          7.95         10.69         2.54 o
 -19   6   6        190.28        202.56         9.83 o
 -18   6   6          6.11         10.43         2.92 o
 -17   6   6          0.01          0.51         2.47 o
 -16   6   6        187.00        211.46        10.78 o
 -15   6   6         41.98         42.35         4.97 o
 -14   6   6         22.56         18.46         2.99 o
 -13   6   6         71.89         62.33         5.20 o
 -12   6   6        198.32        175.23         7.72 o
 -11   6   6         12.49         14.75         2.43 o
 -10   6   6         20.59         22.96         2.90 o
  -9   6   6          1.65          1.84         1.17 o
  -8   6   6          0.03          2.45         1.28 o
  -7   6   6        197.95        198.38        12.98 o
  -6   6   6        376.95        335.84        17.00 o
  -5   6   6         15.34         13.46         3.12 o
  -4   6   6         40.53         37.28         4.60 o
  -3   6   6          5.50         10.69         2.67 o
  -2   6   6        129.12        139.03         8.67 o
  -1   6   6         67.16         64.60         6.00 o
   0   6   6         14.93          7.60         2.70 o
   1   6   6        112.26         84.68         6.80 o
   2   6   6       1440.47       1284.22        29.36 o
   3   6   6        547.83        518.78        27.95 o
   4   6   6        371.84        404.96        11.88 o
   5   6   6         63.23         53.12         4.19 o
   6   6   6         93.35         89.94         9.99 o
   7   6   6          8.55          4.35         1.67 o
   8   6   6          0.99         -1.76         1.76 o
   9   6   6         13.28          8.17         1.86 o
  10   6   6         26.78         15.84         3.72 o
  11   6   6         96.92        121.98         8.56 o
  12   6   6        433.25        451.79        22.44 o
  13   6   6        100.75        111.85         7.94 o
  14   6   6        326.31        325.33        15.08 o
  15   6   6         88.45         96.35         6.89 o
  16   6   6        275.14        277.27        11.41 o
  17   6   6          0.38         -0.70         1.54 o
  18   6   6         96.09        117.31         6.10 o
  19   6   6          7.48          9.29         2.06 o
 -21   7   6          1.28          1.18         1.54 o
 -20   7   6         35.61         32.38         4.25 o
 -19   7   6         58.55         74.66         5.41 o
 -18   7   6        183.09        200.55         8.05 o
 -17   7   6         21.85         17.98         2.72 o
 -16   7   6         18.37         20.80         2.65 o
 -15   7   6          9.51         12.58         2.01 o
 -14   7   6        189.80        182.02         7.08 o
 -13   7   6          8.49          6.88         1.82 o
 -12   7   6         29.49         27.64         2.81 o
 -11   7   6          1.50         -0.23         1.31 o
 -10   7   6          1.01          0.07         1.30 o
  -9   7   6        193.81        166.30         6.33 o
  -8   7   6         83.93         65.67         4.31 o
  -7   7   6         26.67         16.76         2.40 o
  -6   7   6          3.51          7.99         1.92 o
  -5   7   6         74.15         61.65         4.53 o
  -4   7   6         39.55         33.71         3.40 o
  -3   7   6        106.39         94.95         5.57 o
  -2   7   6         41.01         38.12         3.66 o
  -1   7   6       1029.70       1017.93        22.10 o
   0   7   6        109.32        106.04         5.94 o
   1   7   6        347.21        328.88        10.69 o
   2   7   6        133.46        151.95         7.42 o
   3   7   6         50.37         45.75         3.66 o
   4   7   6        881.23        889.61        28.13 o
   5   7   6        251.56        229.99        10.18 o
   6   7   6          4.74          5.79         2.16 o
   7   7   6       1063.62       1054.58        23.80 o
   8   7   6          0.50         -2.03         2.03 o
   9   7   6         49.70         53.57         4.45 o
  10   7   6        106.61        108.44         8.04 o
  11   7   6         56.30         48.38         5.51 o
  12   7   6          3.24          1.59         2.35 o
  13   7   6        242.29        229.63        10.95 o
  14   7   6          0.00          1.63         1.95 o
  15   7   6         96.53        100.18         6.50 o
  16   7   6         46.27         45.75         5.26 o
  17   7   6         17.08         20.03         2.47 o
 -20   8   6          3.39          1.82         1.70 o
 -19   8   6         13.52          8.87         2.38 o
 -18   8   6         60.90         58.38         5.64 o
 -17   8   6          0.60          0.81         1.27 o
 -16   8   6         38.57         48.97         3.23 o
 -15   8   6         44.15         42.23         3.14 o
 -14   8   6         18.25          8.71         1.75 o
 -13   8   6        209.67        207.50         7.39 o
 -12   8   6          2.33          0.08         1.45 o
 -11   8   6         96.68         88.75         4.99 o
 -10   8   6        181.47        158.69         7.48 o
  -9   8   6          0.91         -0.20         1.63 o
  -8   8   6         30.63         26.58         3.61 o
  -7   8   6         21.47         17.63         2.95 o
  -6   8   6         65.35         58.16         5.12 o
  -5   8   6          0.63          0.65         1.94 o
  -4   8   6        284.40        334.41        13.80 o
  -3   8   6        210.51        175.86         7.95 o
  -2   8   6          6.88          7.24         2.95 o
  -1   8   6        131.27        119.84         6.57 o
   0   8   6        509.81        529.22        14.14 o
   1   8   6        111.69        118.36         7.29 o
   2   8   6          8.46          9.56         2.69 o
   3   8   6        135.89        142.54        10.23 o
   4   8   6          1.46          1.87         1.82 o
   5   8   6         14.31         12.61         2.95 o
   6   8   6        203.32        189.18        13.84 o
   7   8   6        161.08        179.15         8.93 o
   8   8   6        203.33        211.00         9.59 o
   9   8   6         15.06         16.65         2.70 o
  10   8   6          2.14         -1.10         2.25 o
  11   8   6         81.03         98.24         7.06 o
  12   8   6         16.60         12.73         3.82 o
  13   8   6         34.38         37.75         4.12 o
  14   8   6          2.24          1.73         1.51 o
  15   8   6          6.76          4.60         1.59 o
  16   8   6          3.77          1.51         1.56 o
 -18   9   6          1.56          0.10         1.63 o
 -17   9   6         43.97         54.42         3.76 o
 -16   9   6          2.52          7.26         1.72 o
 -15   9   6          0.67          0.36         1.30 o
 -14   9   6          3.16          5.62         1.79 o
 -13   9   6         59.24         48.06         3.58 o
 -12   9   6         79.24         73.80         5.28 o
 -11   9   6         19.80         27.26         3.42 o
 -10   9   6         27.82         16.92         2.63 o
  -9   9   6        109.31        116.19         7.00 o
  -8   9   6         19.26         20.30         3.17 o
  -7   9   6         49.98         49.38         4.73 o
  -6   9   6         13.58         11.00         2.37 o
  -5   9   6        232.29        204.21         9.56 o
  -4   9   6        110.07        105.88         6.82 o
  -3   9   6         54.02         44.20         4.39 o
  -2   9   6         11.48         14.18         2.85 o
  -1   9   6        484.42        490.69        15.14 o
   0   9   6         58.53         60.98         5.26 o
   1   9   6        951.11        936.11        21.53 o
   2   9   6        193.39        207.94         9.60 o
   3   9   6         32.91         26.41         4.03 o
   4   9   6         64.96         67.02         6.38 o
   5   9   6        235.42        267.56        10.66 o
   6   9   6        105.14        106.69         6.62 o
   7   9   6         37.41         31.12         3.55 o
   8   9   6         30.09         31.45         3.17 o
   9   9   6          8.38          7.12         2.29 o
  10   9   6         28.98         24.83         3.45 o
  11   9   6        135.39        141.31         7.64 o
  12   9   6          9.33         15.96         2.66 o
  13   9   6         25.91         39.21         3.64 o
  14   9   6          0.02          2.02         1.46 o
 -15  10   6         38.39         41.88         4.15 o
 -14  10   6          2.61          1.62         1.49 o
 -13  10   6        104.07        112.52         6.56 o
 -12  10   6         83.47         89.28         5.08 o
 -11  10   6          8.88          9.83         1.95 o
 -10  10   6         31.78         25.38         2.77 o
  -9  10   6          1.10          2.57         1.50 o
  -8  10   6          9.98          9.17         1.86 o
  -7  10   6         20.51         26.83         3.37 o
  -6  10   6          0.31         -0.18         1.51 o
  -5  10   6         27.72         23.03         2.86 o
  -4  10   6          5.55          6.74         2.74 o
  -3  10   6          9.12         11.68         2.71 o
  -2  10   6         81.44         96.44         6.22 o
  -1  10   6          0.54          1.32         2.61 o
   0  10   6         41.56         44.29         4.22 o
   1  10   6         22.77         18.03         2.89 o
   2  10   6        102.38        105.78         7.56 o
   3  10   6          0.02          1.80         2.32 o
   4  10   6         77.31         86.11         6.73 o
   5  10   6          0.80          0.59         1.90 o
   6  10   6          0.14          0.35         1.58 o
   7  10   6          2.23          1.72         1.27 o
   8  10   6          5.25          4.63         1.76 o
   9  10   6          0.41          2.53         1.64 o
  10  10   6         73.49         83.20         5.06 o
  11  10   6          5.60          7.08         1.68 o
 -12  11   6        176.38        206.23        12.35 o
 -11  11   6          1.88         12.05         2.05 o
 -10  11   6          5.88          5.46         1.54 o
  -9  11   6        105.35         92.58         4.29 o
  -8  11   6          4.05          3.93         1.30 o
  -7  11   6          5.62          5.95         1.48 o
  -6  11   6        107.60        108.56         5.07 o
  -5  11   6         13.79          6.35         1.76 o
  -4  11   6          9.22          6.10         1.66 o
  -3  11   6        135.45        152.03         6.13 o
  -2  11   6         12.87         12.48         1.89 o
  -1  11   6         40.69         46.40         3.36 o
   0  11   6         14.59         13.62         2.76 o
   1  11   6        188.34        225.07         9.80 o
   2  11   6          5.23          6.13         2.00 o
   3  11   6          4.55          7.72         1.87 o
   4  11   6          1.01          4.33         1.81 o
   5  11   6          1.70          1.92         1.87 o
   6  11   6         54.83         51.16         4.79 o
   7  11   6         22.01         19.33         2.84 o
  -5  12   6         28.52         31.52         5.16 o
  -4  12   6          0.33         -1.97         2.59 o
  -3  12   6         20.73         14.49         2.63 o
  -2  12   6         49.64         54.93         3.87 o
  -1  12   6        207.06        217.77         9.42 o
   0  12   6          8.50          6.99         3.04 o
 -25   1   7         51.62         50.05         5.94 o
 -24   1   7          1.77          0.74         1.35 o
 -23   1   7         64.56         62.82         4.76 o
 -22   1   7         16.66         11.85         5.48 o
 -21   1   7         72.16         71.60         4.51 o
 -20   1   7         11.43         14.60         2.27 o
 -19   1   7          8.60          2.06         1.50 o
 -18   1   7          7.47          5.03         1.50 o
 -17   1   7          6.13          5.12         1.72 o
 -16   1   7        414.48        401.85         8.77 o
 -15   1   7         62.66         63.33         3.38 o
 -14   1   7         22.94         15.17         1.70 o
 -13   1   7        250.56        235.69        14.21 o
 -12   1   7         14.22         19.03         4.14 o
 -11   1   7        547.46        599.40        17.94 o
 -10   1   7         66.11         63.85         5.61 o
  -9   1   7         38.18         40.85         4.29 o
  -8   1   7         77.03         69.94         4.34 o
  -7   1   7         60.32         67.22         4.19 o
  -6   1   7        292.10        279.51         8.52 o
  -5   1   7          0.85          2.42         1.62 o
  -4   1   7         48.45         43.82         4.55 o
  -3   1   7        518.06        564.23        12.07 o
  -2   1   7        899.97        990.12        16.77 o
  -1   1   7       1380.68       1422.83        20.55 o
   0   1   7         68.35         56.66         4.21 o
   1   1   7        231.58        269.68         9.39 o
   2   1   7       2377.84       2346.41        49.88 o
   3   1   7        825.95        831.99        44.94 o
   4   1   7       1344.57       1598.04        37.02 o
   5   1   7        127.99        105.41         9.03 o
   6   1   7        108.38        104.72        11.68 o
   7   1   7        157.41        125.78        11.14 o
   8   1   7         50.12         42.31         9.16 o
   9   1   7         21.21         15.23         2.82 o
  10   1   7       1144.58       1118.99        33.32 o
  11   1   7        411.53        469.41        61.11 o
  12   1   7        243.75        256.88        12.10 o
  13   1   7         46.05         48.19         4.58 o
  14   1   7         30.93         32.34         4.44 o
  15   1   7          8.41          5.67         2.01 o
  16   1   7         10.61         14.60         2.98 o
  17   1   7          3.05          1.28         2.02 o
  18   1   7         73.03         69.92         6.77 o
  19   1   7         99.49         97.62         6.05 o
  20   1   7         11.94          8.21         2.37 o
  21   1   7          4.47          2.75         2.17 o
 -25   2   7         16.36         17.62         3.69 o
 -24   2   7          4.27          5.92         2.92 o
 -23   2   7         66.64         86.80         6.90 o
 -22   2   7         36.08         37.96         3.94 o
 -21   2   7          5.31          6.69         1.64 o
 -20   2   7        181.43        185.76         7.40 o
 -19   2   7         19.41         18.38         2.85 o
 -18   2   7        745.39        757.17        13.92 o
 -17   2   7         85.01         84.77         4.44 o
 -16   2   7        321.36        298.94         7.97 o
 -15   2   7        124.20        123.19         5.04 o
 -14   2   7          3.42          4.51         1.18 o
 -13   2   7        208.46        200.16         6.78 o
 -12   2   7          2.84          5.87         2.89 o
 -11   2   7          0.03          1.08         1.77 o
 -10   2   7         32.41         30.90         3.34 o
  -9   2   7        568.04        569.16        14.86 o
  -8   2   7         11.46         15.50         2.46 o
  -7   2   7         13.40          9.71         2.46 o
  -6   2   7         36.25         44.61         4.60 o
  -5   2   7       1062.23        994.11        22.90 o
  -4   2   7          0.86          5.75         1.63 o
  -3   2   7         87.14        102.16         5.03 o
  -2   2   7         22.69         22.10         2.43 o
  -1   2   7        844.34        889.10        19.83 o
   0   2   7        107.48        101.52         4.98 o
   1   2   7        214.86        206.65         7.22 o
   2   2   7         99.57        114.15         5.96 o
   3   2   7        715.24        634.03        21.83 o
   4   2   7        646.47        672.84        29.34 o
   5   2   7         95.32         95.52         6.65 o
   6   2   7        148.76        135.83        10.26 o
   7   2   7         71.13         71.57         7.62 o
   8   2   7        486.33        444.93        19.70 o
   9   2   7        583.73        663.93        28.51 o
  10   2   7        327.33        339.57        20.61 o
  11   2   7       1486.96       1498.31        53.02 o
  12   2   7          0.93          2.27         1.97 o
  13   2   7         68.35         54.09         5.63 o
  14   2   7         28.10         22.57         3.73 o
  15   2   7        143.87        161.36         9.88 o
  16   2   7          0.10         -0.08         1.51 o
  17   2   7          9.14          9.43         2.06 o
  18   2   7         72.21         85.94         5.92 o
  19   2   7         11.21          9.26         1.85 o
  20   2   7         30.63         31.85         2.47 o
 -24   3   7         20.84         26.10         3.89 o
 -23   3   7          0.94          0.70         1.62 o
 -22   3   7         25.40         23.49         3.16 o
 -21   3   7        199.11        218.65         8.62 o
 -20   3   7         68.69         63.86         4.88 o
 -19   3   7         45.09         36.51         3.79 o
 -18   3   7         49.39         47.11         4.53 o
 -17   3   7        249.54        247.08        10.30 o
 -16   3   7         41.60         41.55         4.36 o
 -15   3   7        296.96        288.08        10.09 o
 -14   3   7         20.29         22.60         2.94 o
 -13   3   7        136.10        145.48         6.98 o
 -12   3   7         98.10        111.22         5.03 o
 -11   3   7        108.11         99.49         7.20 o
 -10   3   7          5.44         10.08         2.41 o
  -9   3   7        134.09        122.01         7.89 o
  -8   3   7        103.30        101.71         7.11 o
  -7   3   7          1.66          5.35         1.97 o
  -6   3   7         90.19        113.43         7.40 o
  -5   3   7        304.40        299.58        10.18 o
  -4   3   7         54.03         53.54         4.24 o
  -3   3   7         36.41         32.37         3.89 o
  -2   3   7        100.44         93.10         6.46 o
  -1   3   7          4.44          5.10         1.95 o
   0   3   7       2383.96       2353.68        55.90 o
   1   3   7       1543.13       1515.62        37.08 o
   2   3   7        304.89        315.90        15.13 o
   3   3   7        308.95        326.60        20.87 o
   4   3   7         29.09         28.18         3.70 o
   5   3   7         36.86         28.17         4.75 o
   6   3   7         50.84         51.06         6.41 o
   7   3   7        295.72        246.75        14.32 o
   8   3   7          7.01          7.87         1.79 o
   9   3   7        196.13        195.10         9.00 o
  10   3   7         46.55         47.21         5.17 o
  11   3   7        114.92        123.19         8.29 o
  12   3   7       1741.58       1738.52        35.47 o
  13   3   7         20.81         25.02         3.83 o
  14   3   7         34.43         26.84         3.40 o
  15   3   7         50.22         53.81         4.67 o
  16   3   7         12.98         17.45         2.63 o
  17   3   7         59.76         57.48         4.35 o
  18   3   7         86.45         85.09         5.79 o
  19   3   7          3.57          3.19         1.69 o
  20   3   7         13.46         10.86         1.89 o
 -23   4   7         21.78         28.82         2.82 o
 -22   4   7          0.17          0.96         1.40 o
 -21   4   7          7.89         14.26         2.33 o
 -20   4   7          2.82          2.12         1.51 o
 -19   4   7         77.18         79.97         5.51 o
 -18   4   7         13.41         10.57         2.94 o
 -17   4   7        300.43        314.15        13.46 o
 -16   4   7         68.52         61.56         5.30 o
 -15   4   7        304.48        272.51        10.95 o
 -14   4   7        899.41        814.73        17.76 o
 -13   4   7        224.51        224.97         8.83 o
 -12   4   7          7.71          3.85         1.77 o
 -11   4   7        603.47        572.88        14.21 o
 -10   4   7        683.05        597.91        14.63 o
  -9   4   7         36.71         32.94         4.59 o
  -8   4   7        129.04        122.33         8.00 o
  -7   4   7         72.57         54.84         5.32 o
  -6   4   7        637.04        578.67        17.88 o
  -5   4   7         15.16         18.09         3.10 o
  -4   4   7         35.37         33.07         3.46 o
  -3   4   7       1138.29       1023.68        24.71 o
  -2   4   7        126.73        110.77         6.39 o
  -1   4   7       2206.32       1896.63        32.90 o
   0   4   7          0.49          1.89         1.53 o
   1   4   7       1705.86       1736.71        41.81 o
   2   4   7       1749.49       1739.21        41.99 o
   3   4   7         18.79         19.34         5.81 o
   4   4   7         12.98         16.01         7.02 o
   5   4   7        943.92        947.39        37.37 o
   6   4   7         49.10         72.24         4.10 o
   7   4   7        273.15        255.56        10.48 o
   8   4   7         54.49         51.53         6.15 o
   9   4   7        164.60        174.34         8.74 o
  10   4   7         32.00         29.08         3.87 o
  11   4   7       1048.94       1013.31        30.49 o
  12   4   7        141.25        133.62        10.63 o
  13   4   7        337.21        330.75        13.83 o
  14   4   7         21.37         27.27         3.97 o
  15   4   7        148.49        155.79         7.64 o
  16   4   7          0.56         -0.45         1.74 o
  17   4   7         12.68          9.74         2.33 o
  18   4   7         18.93         24.74         2.57 o
  19   4   7          1.44          6.67         1.75 o
 -22   5   7          7.72          7.34         1.74 o
 -21   5   7         15.99         11.26         1.96 o
 -20   5   7        136.77        127.29         6.23 o
 -19   5   7        143.88        143.75         8.05 o
 -18   5   7         64.11         72.94         5.19 o
 -17   5   7        411.73        453.71        13.61 o
 -16   5   7         44.68         37.35         3.87 o
 -15   5   7         82.62         77.51         5.68 o
 -14   5   7          3.05          3.01         1.90 o
 -13   5   7         45.91         43.50         3.91 o
 -12   5   7        256.48        252.29         8.51 o
 -11   5   7         90.70         82.52         4.45 o
 -10   5   7          9.51         12.55         2.11 o
  -9   5   7         10.19          5.10         1.55 o
  -8   5   7        134.90        147.24         5.43 o
  -7   5   7        215.23        205.62        10.63 o
  -6   5   7        265.71        276.05        16.12 o
  -5   5   7        354.08        320.14        13.41 o
  -4   5   7        125.73        130.01         8.45 o
  -3   5   7        584.09        521.57        17.85 o
  -2   5   7        633.80        587.62        15.97 o
  -1   5   7        134.89        124.28         7.05 o
   0   5   7        550.80        562.39        17.34 o
   1   5   7        579.63        536.59        22.77 o
   2   5   7        392.50        386.62        18.17 o
   3   5   7          6.60         13.63         2.23 o
   4   5   7        304.82        255.51         9.25 o
   5   5   7         66.56         74.69         4.99 o
   6   5   7         21.79         22.91         2.97 o
   7   5   7          0.88          0.60         1.87 o
   8   5   7        239.31        242.01        10.38 o
   9   5   7          0.10          0.66         1.74 o
  10   5   7         11.68         11.60         2.20 o
  11   5   7        164.90        184.86        16.38 o
  12   5   7        123.78        116.29         8.05 o
  13   5   7          1.37          0.62         2.89 o
  14   5   7         99.27         90.04         8.49 o
  15   5   7          3.40          3.48         2.49 o
  16   5   7         70.26         86.52         6.09 o
  17   5   7         92.06         96.31         5.80 o
  18   5   7         49.86         57.83         3.97 o
  19   5   7          1.69          5.71         2.48 o
 -22   6   7         47.44         52.46         5.94 o
 -21   6   7         34.22         36.90         3.95 o
 -20   6   7          0.17         -0.15         1.18 o
 -19   6   7          1.24          4.31         1.81 o
 -18   6   7        113.79         99.03         6.80 o
 -17   6   7          0.53          1.37         1.85 o
 -16   6   7         84.97         86.49         6.81 o
 -15   6   7         24.44         15.44         3.25 o
 -14   6   7        213.28        215.05         9.47 o
 -13   6   7          2.56         -0.52         1.48 o
 -12   6   7         14.11          8.00         1.81 o
 -11   6   7         66.40         46.01         4.04 o
 -10   6   7         88.12         85.97         4.63 o
  -9   6   7         55.45         56.12         3.94 o
  -8   6   7         59.11         55.73         3.98 o
  -7   6   7         22.76         14.27         2.46 o
  -6   6   7        546.30        507.77        13.50 o
  -5   6   7          1.89          3.87         2.01 o
  -4   6   7         19.61         19.76         3.18 o
  -3   6   7       1037.41       1047.67        24.67 o
  -2   6   7         80.94         76.63         5.76 o
  -1   6   7          0.04          0.25         3.28 o
   0   6   7        115.50        117.05         7.11 o
   1   6   7         28.70         30.04         3.68 o
   2   6   7         33.10         34.46         4.02 o
   3   6   7       1117.52       1043.59        20.40 o
   4   6   7         68.25         59.49         4.52 o
   5   6   7        564.14        558.71        14.42 o
   6   6   7         22.76         20.98         2.53 o
   7   6   7         80.71         77.41         5.59 o
   8   6   7         68.49         67.88         5.53 o
   9   6   7        537.90        532.88        17.80 o
  10   6   7        319.83        351.48        12.26 o
  11   6   7         41.84         45.39         5.13 o
  12   6   7          3.69          3.82         2.58 o
  13   6   7         50.86         44.87         6.23 o
  14   6   7          0.36          2.46         2.48 o
  15   6   7        112.04         95.67         7.71 o
  16   6   7         89.17         84.55         5.48 o
  17   6   7         30.95         35.86         4.35 o
 -20   7   7         18.98         31.40         3.59 o
 -19   7   7          0.11          1.69         1.04 o
 -18   7   7          9.57          6.74         3.35 o
 -17   7   7         18.65         10.71         2.62 o
 -16   7   7          9.99         12.28         2.86 o
 -15   7   7         84.23         78.82         5.33 o
 -14   7   7         40.08         39.82         3.95 o
 -13   7   7          5.69          8.03         2.28 o
 -12   7   7         39.33         40.35         4.16 o
 -11   7   7         17.50         14.35         2.38 o
 -10   7   7        277.74        249.22        10.34 o
  -9   7   7         23.59         24.60         4.17 o
  -8   7   7        389.72        322.06        13.97 o
  -7   7   7        106.52         91.38         7.31 o
  -6   7   7         26.50         30.85         3.75 o
  -5   7   7         56.53         63.44         5.32 o
  -4   7   7        302.54        267.52        10.97 o
  -3   7   7         98.76         95.51         6.45 o
  -2   7   7        121.38        127.92         7.49 o
  -1   7   7          4.19          5.42         2.60 o
   0   7   7        711.49        677.95        21.03 o
   1   7   7        704.18        645.46        20.46 o
   2   7   7        317.46        337.31        18.04 o
   3   7   7          0.10          2.03         2.04 o
   4   7   7        126.46        121.98         8.34 o
   5   7   7        141.33        120.40         8.21 o
   6   7   7         56.17         61.03         6.07 o
   7   7   7         76.61         71.52         5.60 o
   8   7   7        145.04        133.27        12.62 o
   9   7   7         40.80         48.71         5.33 o
  10   7   7         57.86         48.55         5.15 o
  11   7   7         71.77         71.59         7.75 o
  12   7   7         71.36         61.10         6.83 o
  13   7   7         23.12         23.17         4.10 o
  14   7   7         53.26         50.91         5.62 o
  15   7   7          1.23          1.13         1.32 o
  16   7   7          5.01          4.36         1.93 o
 -18   8   7          0.09         -0.52         1.43 o
 -17   8   7         14.76         14.37         2.35 o
 -16   8   7         45.99         51.55         3.65 o
 -15   8   7         12.72          7.85         2.11 o
 -14   8   7          4.34          2.95         1.58 o
 -13   8   7        121.21        122.66         5.78 o
 -12   8   7          0.16          0.34         1.48 o
 -11   8   7         30.37         23.85         3.26 o
 -10   8   7        247.76        274.40        12.29 o
  -9   8   7         72.92         51.48        12.23 o
  -8   8   7        660.30        674.12        25.43 o
  -7   8   7        229.67        206.87        17.29 o
  -6   8   7         48.33         36.90         5.94 o
  -5   8   7        872.73        775.62        27.71 o
  -4   8   7        120.28         89.40         9.19 o
  -3   8   7         74.74         68.81         8.05 o
  -2   8   7          6.40          2.64         2.22 o
  -1   8   7        205.10        221.59        11.55 o
   0   8   7        291.97        271.81        12.78 o
   1   8   7         44.37         49.50         5.53 o
   2   8   7          0.48         -0.62         1.95 o
   3   8   7         25.07         22.18         3.64 o
   4   8   7          1.40          3.16         1.76 o
   5   8   7          0.00         -1.06         2.50 o
   6   8   7         64.92         62.93         5.93 o
   7   8   7         82.94         85.43         5.92 o
   8   8   7         80.64         78.57         6.33 o
   9   8   7         76.89         70.24         5.85 o
  10   8   7         14.03         10.58         3.72 o
  11   8   7        120.66        109.67         8.51 o
  12   8   7         17.54         12.91         3.10 o
  13   8   7          9.93          9.38         2.50 o
  14   8   7          7.16          5.73         2.04 o
 -16   9   7          6.95         11.07         3.63 o
 -15   9   7        149.72        154.03         6.60 o
 -14   9   7         88.26        109.53         6.22 o
 -13   9   7         21.27         27.73         3.37 o
 -12   9   7         61.28         63.59         5.44 o
 -11   9   7        188.13        174.16         9.10 o
 -10   9   7         53.85         56.03         4.47 o
  -9   9   7         19.15         16.65         3.23 o
  -8   9   7         12.91         16.55         4.43 o
  -7   9   7         70.07         74.48         5.53 o
  -6   9   7        153.71        164.68         8.03 o
  -5   9   7         21.73         13.07         2.55 o
  -4   9   7         63.20         92.19         6.13 o
  -3   9   7         92.67         88.12         6.01 o
  -2   9   7        103.91        112.42         6.82 o
  -1   9   7        358.93        384.72        12.71 o
   0   9   7          1.98         -0.32         1.57 o
   1   9   7        186.29        181.98         8.46 o
   2   9   7         13.19         10.96         2.26 o
   3   9   7         18.71         11.85         2.28 o
   4   9   7        133.20        162.43         9.17 o
   5   9   7         48.24         36.54         3.65 o
   6   9   7          2.50          1.22         1.43 o
   7   9   7          0.26         -0.56         1.63 o
   8   9   7         38.87         33.04         3.15 o
   9   9   7          9.74         16.65         2.78 o
  10   9   7         12.72         15.81         3.38 o
  11   9   7         29.80         31.18         4.07 o
  12   9   7          1.36          0.01         2.35 o
 -14  10   7        133.92        142.59        10.44 o
 -13  10   7          5.99          1.25         1.60 o
 -12  10   7         42.09         69.25         4.71 o
 -11  10   7         30.05         25.34         3.25 o
 -10  10   7         53.28         52.63         4.65 o
  -9  10   7          3.02          1.93         1.33 o
  -8  10   7          4.29          1.91         1.51 o
  -7  10   7         75.39         80.17         5.02 o
  -6  10   7         72.11         69.92         4.80 o
  -5  10   7         22.12         23.79         2.65 o
  -4  10   7          0.73         -0.61         1.60 o
  -3  10   7         97.06         94.57         5.71 o
  -2  10   7          7.38          3.95         1.70 o
  -1  10   7         21.33         16.36         2.90 o
   0  10   7          9.77          6.40         1.70 o
   1  10   7          5.20          5.48         1.60 o
   2  10   7         58.80         57.58         5.09 o
   3  10   7         19.74         19.71         3.11 o
   4  10   7         30.32         30.85         3.74 o
   5  10   7          0.62          2.16         1.50 o
   6  10   7         14.53         13.61         2.57 o
   7  10   7        202.24        196.34         6.55 o
   8  10   7         13.68         21.06         2.41 o
   9  10   7         94.81        100.22         8.98 o
  -9  11   7        106.77        129.01         5.81 o
  -8  11   7         91.23         96.24         5.30 o
  -7  11   7         10.80         11.71         2.09 o
  -6  11   7          2.28          3.04         1.07 o
  -5  11   7          5.64          3.78         1.42 o
  -4  11   7         64.22         76.43         4.16 o
  -3  11   7         66.18         71.86         4.05 o
  -2  11   7         43.18         32.31         2.47 o
  -1  11   7         47.29         43.12         2.82 o
   0  11   7          9.65          9.34         1.76 o
   1  11   7         73.98         87.54         5.68 o
   2  11   7        113.54        149.18         6.63 o
   3  11   7        140.19        145.15        12.27 o
   4  11   7         21.68         18.96         2.81 o
 -24   0   8         26.30         24.97         4.41 o
 -23   0   8         45.97         57.65         7.28 o
 -22   0   8         27.32         43.68         6.99 o
 -21   0   8         38.07         38.00         4.94 o
 -20   0   8         63.28         57.91         6.46 o
 -19   0   8        188.60        180.70        11.54 o
 -18   0   8         15.96          8.99         3.37 o
 -17   0   8         60.91         45.71         4.80 o
 -16   0   8        320.97        295.30        13.11 o
 -15   0   8         39.55         36.43         3.96 o
 -14   0   8         14.53         16.18         2.48 o
 -13   0   8        428.39        451.48        14.02 o
 -12   0   8         79.63         80.91         5.71 o
 -11   0   8        716.44        629.90        16.48 o
 -10   0   8        662.85        708.29        24.75 o
  -9   0   8         71.16         56.19         6.55 o
  -8   0   8       2327.13       2235.93        60.72 o
  -7   0   8        673.69        666.58        41.06 o
  -6   0   8        710.22        652.45        22.68 o
  -5   0   8        523.72        479.87        27.90 o
  -4   0   8        264.99        262.56        20.16 o
  -3   0   8        290.96        244.12        19.27 o
  -2   0   8        378.81        499.92        28.20 o
  -1   0   8         55.96         56.96         6.25 o
   0   0   8         60.74         67.96         6.95 o
   1   0   8         10.22          9.66         2.85 o
   2   0   8        807.05        847.57        37.14 o
   3   0   8        127.29        161.88        25.62 o
   4   0   8        550.54        444.68        27.29 o
   5   0   8         70.81         69.01        10.57 o
   6   0   8        179.88        152.39         9.21 o
   7   0   8        615.61        587.60        25.49 o
   8   0   8        216.93        220.75        14.08 o
   9   0   8        245.40        253.20        21.41 o
  10   0   8        101.50         68.91        11.00 o
  11   0   8          1.49          1.23         4.21 o
  12   0   8         24.94         16.28         5.36 o
  13   0   8        297.81        295.39        22.11 o
  14   0   8          0.73          2.18         3.16 o
  15   0   8         12.21         11.01         3.46 o
  16   0   8         57.84         69.69        10.29 o
  17   0   8          5.82          1.60         1.85 o
  18   0   8         10.94          9.02         2.28 o
  19   0   8         47.21         50.38         6.61 o
 -24   1   8          0.72          6.50         2.77 o
 -23   1   8          3.97         12.53         2.75 o
 -22   1   8         56.01         52.10         4.63 o
 -21   1   8         11.24         14.89         2.33 o
 -20   1   8        156.82        147.11         6.17 o
 -19   1   8         33.78         30.80         4.17 o
 -18   1   8        163.15        172.80         6.64 o
 -17   1   8        254.63        250.58         8.20 o
 -16   1   8         39.99         36.51         3.50 o
 -15   1   8        131.42        126.17         5.85 o
 -14   1   8         55.45         54.63         3.13 o
 -13   1   8         61.32         56.73         3.20 o
 -12   1   8        556.75        510.45         9.85 o
 -11   1   8         87.56         83.27         3.60 o
 -10   1   8         93.12         76.75         6.32 o
  -9   1   8        195.38        204.35        10.23 o
  -8   1   8        165.92        171.67         9.25 o
  -7   1   8         96.94        103.79         7.19 o
  -6   1   8        145.14        153.41         8.71 o
  -5   1   8        371.13        323.48        12.75 o
  -4   1   8        670.40        647.18        18.46 o
  -3   1   8        255.59        267.30        11.31 o
  -2   1   8        265.07        243.42        10.73 o
  -1   1   8        320.26        337.65        12.81 o
   0   1   8         22.95         16.29         2.92 o
   1   1   8         10.86          4.76         3.25 o
   2   1   8        101.50        112.18         6.29 o
   3   1   8        179.36        192.96         9.76 o
   4   1   8         28.61         27.95         4.90 o
   5   1   8         91.88         91.62         8.64 o
   6   1   8         56.28         56.86         4.03 o
   7   1   8        251.57        265.45         9.64 o
   8   1   8          8.72         10.84         3.23 o
   9   1   8         51.53         32.49         4.57 o
  10   1   8          0.87          4.66         2.33 o
  11   1   8          3.10          9.02         2.74 o
  12   1   8         63.52         66.73         8.07 o
  13   1   8          7.29          3.51         2.74 o
  14   1   8         67.85         73.80         6.23 o
  15   1   8         24.78         24.71         4.47 o
  16   1   8          0.01          0.59         1.29 o
  17   1   8         74.85         65.36         3.85 o
  18   1   8          0.42          0.17         0.87 o
  19   1   8        209.10        246.83        16.99 o
 -24   2   8         28.59         24.66         4.40 o
 -23   2   8          5.27          9.46         4.66 o
 -22   2   8          0.00         -1.82         1.82 o
 -21   2   8          6.84          9.12         1.81 o
 -20   2   8         61.52         71.89         4.51 o
 -19   2   8          0.19          0.68         1.52 o
 -18   2   8         25.99         27.63         2.72 o
 -17   2   8         51.20         40.60         3.63 o
 -16   2   8         31.00         33.54         3.38 o
 -15   2   8         42.35         40.05         3.63 o
 -14   2   8         91.53         76.66         4.28 o
 -13   2   8         20.43         22.68         2.20 o
 -12   2   8          0.22          0.61         0.99 o
 -11   2   8        255.04        241.56         6.57 o
 -10   2   8        105.67        107.37         4.95 o
  -9   2   8       1073.37        963.95        24.53 o
  -8   2   8         34.09         29.01         4.14 o
  -7   2   8         13.22          8.37         2.07 o
  -6   2   8         73.95         76.60         6.26 o
  -5   2   8        213.67        217.78        10.42 o
  -4   2   8       1744.57       1620.35        44.16 o
  -3   2   8         45.33         43.34         3.96 o
  -2   2   8        248.28        247.88        10.88 o
  -1   2   8        481.46        465.25        15.25 o
   0   2   8        350.74        330.52        22.19 o
   1   2   8        210.38        216.37        21.82 o
   2   2   8         82.43         71.45         6.04 o
   3   2   8          3.83          6.26         2.09 o
   4   2   8        180.42        173.67         9.57 o
   5   2   8         61.60         70.02         4.09 o
   6   2   8        516.89        507.68        17.53 o
   7   2   8         19.25         17.50         2.56 o
   8   2   8         10.14          4.73         1.87 o
   9   2   8         85.86         85.22         6.19 o
  10   2   8          1.02          0.33         2.37 o
  11   2   8          4.37          3.79         2.51 o
  12   2   8         31.71         23.77         3.97 o
  13   2   8          6.35          4.95         2.41 o
  14   2   8         21.31         25.85         3.87 o
  15   2   8         17.87         13.48         2.71 o
  16   2   8         10.19         10.54         1.74 o
  17   2   8         16.07          8.11         1.62 o
  18   2   8         32.34         33.18         2.71 o
  19   2   8          0.29          1.03         1.81 o
 -23   3   8          2.59          1.92         4.85 o
 -22   3   8          0.00         -0.40         7.88 o
 -21   3   8         58.54         61.45         4.21 o
 -20   3   8         34.62         36.23         3.47 o
 -19   3   8         17.08         18.00         2.69 o
 -18   3   8          3.62          1.53         1.94 o
 -17   3   8          0.00         -1.24         1.86 o
 -16   3   8        465.23        435.90        13.90 o
 -15   3   8          9.84          6.58         2.17 o
 -14   3   8        141.96        128.08         7.57 o
 -13   3   8         84.85         79.83         5.30 o
 -12   3   8         21.96         13.07         2.35 o
 -11   3   8        279.75        240.29         8.24 o
 -10   3   8         14.15         20.68         2.50 o
  -9   3   8        655.57        597.35        11.39 o
  -8   3   8          0.05          0.39         1.96 o
  -7   3   8          6.03          8.71         2.34 o
  -6   3   8          0.02          2.72         2.78 o
  -5   3   8        452.08        450.50        15.76 o
  -4   3   8       1044.88       1028.63        24.19 o
  -3   3   8        154.51        146.30         7.35 o
  -2   3   8          4.17          7.92         2.12 o
  -1   3   8        352.78        333.56        13.15 o
   0   3   8        124.23        123.85         7.90 o
   1   3   8         85.30        117.16        11.20 o
   2   3   8         22.42         19.64         4.87 o
   3   3   8        160.57        153.88         9.03 o
   4   3   8        184.64        178.41         5.99 o
   5   3   8         41.35         44.06         4.35 o
   6   3   8        250.47        218.24         8.57 o
   7   3   8         57.30         60.62         4.66 o
   8   3   8         13.81         18.92         2.68 o
   9   3   8        274.34        278.03        11.66 o
  10   3   8        239.20        240.44        13.83 o
  11   3   8        252.66        274.88        10.91 o
  12   3   8          0.32          0.66         1.74 o
  13   3   8         17.16         20.02         3.07 o
  14   3   8         44.57         48.05         4.99 o
  15   3   8         28.49         24.91         3.07 o
  16   3   8         20.17         23.39         2.33 o
  17   3   8         78.05         77.86         4.32 o
  18   3   8          1.51          0.74         1.58 o
 -22   4   8         58.68         52.72         3.63 o
 -21   4   8          2.00          2.58         1.96 o
 -20   4   8         21.94         27.94         3.50 o
 -19   4   8          0.27          1.85         2.09 o
 -18   4   8          3.85          5.39         2.13 o
 -17   4   8         63.02         71.43         6.22 o
 -16   4   8         28.48         26.54         3.61 o
 -15   4   8        155.88        147.85         7.94 o
 -14   4   8        280.60        269.59        10.89 o
 -13   4   8         62.78         58.44         5.19 o
 -12   4   8         45.06         45.24         4.06 o
 -11   4   8         32.78         29.41         3.22 o
 -10   4   8        463.05        431.83        11.21 o
  -9   4   8       1138.16       1026.67        18.17 o
  -8   4   8        452.07        404.80        10.71 o
  -7   4   8          0.13          6.31         2.30 o
  -6   4   8        260.10        280.13         7.12 o
  -5   4   8        377.85        337.02        11.94 o
  -4   4   8        140.69        127.30         8.36 o
  -3   4   8        181.23        156.60         7.89 o
  -2   4   8        284.10        261.64        11.31 o
  -1   4   8        762.77        782.39        26.35 o
   0   4   8        609.30        595.55        25.06 o
   1   4   8        144.29        147.53         7.74 o
   2   4   8        244.29        214.48         7.59 o
   3   4   8         70.57         66.27         3.93 o
   4   4   8         61.50         57.17         4.00 o
   5   4   8        200.96        190.74         9.16 o
   6   4   8        942.95        973.41        22.20 o
   7   4   8         14.05         17.90         3.04 o
   8   4   8        173.94        180.27         7.95 o
   9   4   8        119.80        128.52         6.68 o
  10   4   8         51.45         50.20         4.20 o
  11   4   8         69.41         63.53         4.59 o
  12   4   8          0.00          0.31         1.52 o
  13   4   8          1.51          2.36         1.63 o
  14   4   8          1.17          3.43         1.92 o
  15   4   8         46.63         58.03         5.97 o
  16   4   8         18.23         23.30         2.56 o
  17   4   8          1.21          1.28         1.43 o
 -22   5   8         42.22         40.69         4.78 o
 -21   5   8         28.16         35.66         3.33 o
 -20   5   8         86.70         94.21         5.75 o
 -19   5   8          9.34         11.72         2.54 o
 -18   5   8          3.93          3.60         2.08 o
 -17   5   8         16.96         12.23         3.08 o
 -16   5   8          0.67          2.57         2.13 o
 -15   5   8         40.81         38.30         4.72 o
 -14   5   8         16.80         14.49         2.94 o
 -13   5   8        121.18        117.33         6.30 o
 -12   5   8        100.68         91.23         5.60 o
 -11   5   8         63.86         62.52         4.27 o
 -10   5   8          0.60          2.72         1.67 o
  -9   5   8        101.96        102.55         5.35 o
  -8   5   8        169.13        161.64         6.77 o
  -7   5   8         99.51        113.84         6.22 o
  -6   5   8        587.69        565.08        16.15 o
  -5   5   8        588.43        574.89        20.60 o
  -4   5   8         89.56         77.54         5.69 o
  -3   5   8       1894.92       1889.94        32.35 o
  -2   5   8        412.45        377.60        12.85 o
  -1   5   8         29.04         27.55         3.52 o
   0   5   8          4.72          4.83         1.79 o
   1   5   8         17.90         17.54         2.92 o
   2   5   8        371.01        324.03        10.65 o
   3   5   8        132.89        144.50         7.06 o
   4   5   8        400.04        389.44        10.84 o
   5   5   8        408.38        424.16        12.54 o
   6   5   8        187.12        167.89         8.70 o
   7   5   8          1.31          0.21         1.96 o
   8   5   8          0.00          0.49         2.06 o
   9   5   8        918.63        798.09        19.54 o
  10   5   8         71.94         68.98         5.43 o
  11   5   8        439.71        483.17        13.98 o
  12   5   8         36.60         35.95         4.35 o
  13   5   8          1.56          0.98         2.27 o
  14   5   8         30.00         34.87         4.94 o
  15   5   8         36.66         31.66         4.33 o
  16   5   8          2.71          0.62         1.70 o
  17   5   8          0.17          5.16         2.52 o
 -21   6   8         60.47         60.49         6.07 o
 -20   6   8          0.02          0.97         2.01 o
 -19   6   8         18.37         17.22         3.39 o
 -18   6   8          2.42          3.03         2.97 o
 -17   6   8          8.75          4.97         1.96 o
 -16   6   8        102.72         98.63         6.79 o
 -15   6   8         86.80         87.32         6.61 o
 -14   6   8          0.20          1.46         1.95 o
 -13   6   8         18.53          9.42         2.18 o
 -12   6   8         33.71         32.70         3.76 o
 -11   6   8        405.37        379.77        12.93 o
 -10   6   8         91.92         83.71         5.43 o
  -9   6   8        204.12        178.01         8.20 o
  -8   6   8         43.96         38.51         3.75 o
  -7   6   8         64.35         78.66         5.87 o
  -6   6   8        241.25        244.24        10.33 o
  -5   6   8         25.67         37.11         4.18 o
  -4   6   8        707.09        694.47        18.29 o
  -3   6   8          0.02          3.02         1.88 o
  -2   6   8        112.79        109.54         7.54 o
  -1   6   8       2098.21       2054.39        34.98 o
   0   6   8        266.71        274.89        11.21 o
   1   6   8        137.87        143.31         8.05 o
   2   6   8         45.47         45.30         6.02 o
   3   6   8        124.15        130.18         7.61 o
   4   6   8         51.74         47.47         4.71 o
   5   6   8        551.07        555.01        14.40 o
   6   6   8        136.21        146.52         8.08 o
   7   6   8         69.88         80.11         6.02 o
   8   6   8        465.16        469.96        14.44 o
   9   6   8         68.24         69.52         5.39 o
  10   6   8        137.12        128.96         7.04 o
  11   6   8        140.03        132.11         7.87 o
  12   6   8         25.93         32.45         5.10 o
  13   6   8          8.61          6.16         2.60 o
  14   6   8          0.77         -0.80         3.31 o
  15   6   8         14.56          8.62         2.49 o
  16   6   8          0.07         -1.33         1.38 o
 -19   7   8         26.02         23.23         3.11 o
 -18   7   8         89.46        101.71         5.45 o
 -17   7   8          5.13          8.34         1.95 o
 -16   7   8         43.72         34.51         5.07 o
 -15   7   8         75.29         67.47         5.37 o
 -14   7   8        179.09        159.94         7.36 o
 -13   7   8        146.00        142.85         7.22 o
 -12   7   8        106.38         80.06         6.71 o
 -11   7   8          5.21          6.12         2.11 o
 -10   7   8         20.03         27.02         3.34 o
  -9   7   8         21.80         18.24         4.42 o
  -8   7   8        152.57        151.29         9.31 o
  -7   7   8        259.86        238.96        11.87 o
  -6   7   8         91.96         83.03         7.00 o
  -5   7   8        312.77        297.21        13.43 o
  -4   7   8        215.97        197.61        10.77 o
  -3   7   8        160.79        176.11        10.22 o
  -2   7   8         90.99         95.82         7.55 o
  -1   7   8        244.29        231.91        12.08 o
   0   7   8        731.29        764.86        26.73 o
   1   7   8         24.71         17.38         4.36 o
   2   7   8        223.15        206.89        20.64 o
   3   7   8         70.01         77.30         8.22 o
   4   7   8        194.32        207.19        10.70 o
   5   7   8        990.22       1022.98        25.75 o
   6   7   8         11.70         12.31         3.23 o
   7   7   8          1.28         -0.85         2.12 o
   8   7   8          4.63          1.33         2.00 o
   9   7   8         11.96         11.46         2.74 o
  10   7   8          0.04         -1.11         1.79 o
  11   7   8         18.79         10.03         3.07 o
  12   7   8          0.11         -0.10         2.09 o
  13   7   8          1.28          3.90         4.56 o
  14   7   8          0.00         -1.86         1.86 o
 -17   8   8        128.19        131.44        10.35 o
 -16   8   8          9.85         13.60         2.03 o
 -15   8   8          4.38          7.86         1.55 o
 -14   8   8          6.88          7.24         2.32 o
 -13   8   8          0.52          1.38         1.23 o
 -12   8   8         10.25         13.01         2.59 o
 -11   8   8         40.68         39.42         4.50 o
 -10   8   8          9.10          2.98         2.33 o
  -9   8   8          1.62          1.03         2.21 o
  -8   8   8          3.73          5.90         2.19 o
  -7   8   8        122.85        100.04         7.19 o
  -6   8   8         77.98         63.81         5.96 o
  -5   8   8        343.18        300.19        16.28 o
  -4   8   8         14.62         11.75         3.33 o
  -3   8   8         59.73         48.47         6.90 o
  -2   8   8          2.60          1.53         7.98 o
  -1   8   8        137.71        118.08        10.20 o
   0   8   8        206.13        238.65        14.28 o
   1   8   8         12.74          6.98         3.12 o
   2   8   8          1.09         -2.24         2.90 o
   3   8   8         10.47          7.42         3.18 o
   4   8   8         74.06         78.14         7.66 o
   5   8   8         60.06         54.66         5.33 o
   6   8   8        341.63        333.78        12.82 o
   7   8   8        185.95        211.88         9.85 o
   8   8   8         15.33         16.03         2.92 o
   9   8   8         68.13         90.06         5.92 o
  10   8   8         21.12         32.44         4.46 o
  11   8   8          0.30         -0.29         2.78 o
  12   8   8         11.32          7.05         4.06 o
 -14   9   8        110.18        124.33         7.12 o
 -13   9   8          0.03          1.54         1.60 o
 -12   9   8         40.24         38.89         4.63 o
 -11   9   8          0.66          3.98         1.93 o
 -10   9   8         23.72         20.29         3.13 o
  -9   9   8         66.24         67.11         5.46 o
  -8   9   8          2.66          4.47         2.39 o
  -7   9   8          4.06          4.74         2.74 o
  -6   9   8          3.28          4.71         3.12 o
  -5   9   8          6.88          0.46         2.35 o
  -4   9   8          8.62         10.27         3.17 o
  -3   9   8        192.58        224.36        20.36 o
  -2   9   8         15.76         19.15         4.07 o
  -1   9   8          0.34          0.51         2.54 o
   0   9   8        135.36        130.65         9.87 o
   1   9   8          4.66          5.97         2.66 o
   2   9   8         42.27         41.60         5.37 o
   3   9   8         13.08         14.55         3.45 o
   4   9   8          0.08          0.52         2.41 o
   5   9   8          2.04          2.04         2.04 o
   6   9   8          6.38          7.79         2.84 o
   7   9   8         10.56         14.25         2.25 o
   8   9   8         22.96         24.88         2.80 o
   9   9   8         51.37         43.49         4.34 o
  10   9   8         41.39         49.53         6.29 o
 -11  10   8         60.14         56.78         4.78 o
 -10  10   8          0.80          1.83         1.36 o
  -9  10   8         35.28         37.28         3.55 o
  -8  10   8          5.77          5.01         1.70 o
  -7  10   8         40.63         39.76         3.84 o
  -6  10   8          7.67         12.24         3.10 o
  -5  10   8          0.02          1.87         2.95 o
  -4  10   8         13.05         12.39         2.50 o
  -3  10   8         26.16         25.80         4.10 o
  -2  10   8          1.62          0.37         1.96 o
  -1  10   8          5.68          1.72         2.25 o
   0  10   8          7.25          6.75         2.17 o
   1  10   8         11.58          6.36         2.24 o
   2  10   8         14.29         14.53         4.15 o
   3  10   8         26.76         22.90         3.63 o
   4  10   8         55.27         61.89         5.42 o
   5  10   8         10.59         11.07         2.27 o
   6  10   8          5.36          2.16         2.19 o
  -2  11   8          6.11          7.93         2.85 o
  -1  11   8          7.90          7.90         2.66 o
 -23   1   9          1.80         23.11         4.89 o
 -22   1   9         29.20         38.96         4.36 o
 -21   1   9         10.36         14.68         3.52 o
 -20   1   9        120.70        128.83         7.02 o
 -19   1   9         15.26         23.18         3.43 o
 -18   1   9         23.80         22.81         3.46 o
 -17   1   9        117.23        115.47         5.84 o
 -16   1   9         30.67         32.00         3.56 o
 -15   1   9        390.20        366.45         9.32 o
 -14   1   9          4.06          4.22         2.02 o
 -13   1   9          5.45          3.46         1.96 o
 -12   1   9         92.71         83.89         4.18 o
 -11   1   9        839.34        755.20        13.30 o
 -10   1   9          2.83          8.26         1.99 o
  -9   1   9         26.48         21.64         3.03 o
  -8   1   9         95.39         90.66         3.91 o
  -7   1   9         18.20         21.24         3.05 o
  -6   1   9        131.09        129.68         4.83 o
  -5   1   9         49.40         54.97         3.91 o
  -4   1   9         24.33         22.24         3.05 o
  -3   1   9        454.96        454.61        18.40 o
  -2   1   9       1191.05       1154.69        27.50 o
  -1   1   9          2.95          2.55         1.92 o
   0   1   9         23.99         23.92         2.41 o
   1   1   9        197.20        193.96         6.27 o
   2   1   9         27.30         33.04         3.33 o
   3   1   9         46.26         56.30         4.40 o
   4   1   9        257.25        233.23         9.14 o
   5   1   9         16.67          8.11         1.83 o
   6   1   9         91.32         97.67         6.69 o
   7   1   9         12.28         10.08         2.59 o
   8   1   9          0.01         -0.90         1.88 o
   9   1   9         32.13         19.51         3.45 o
  10   1   9        466.12        495.16        19.63 o
  11   1   9          0.35          3.30         1.91 o
  12   1   9          0.06         -1.44         1.81 o
  13   1   9         12.17         16.04         3.20 o
  14   1   9          0.40          0.56         1.60 o
  15   1   9          7.91          6.61         2.62 o
  16   1   9         36.10         38.96         5.27 o
  17   1   9         20.15         16.44         2.84 o
 -23   2   9         59.79         84.74         7.68 o
 -22   2   9          3.37         19.71         5.20 o
 -21   2   9        120.94        122.02         6.24 o
 -20   2   9         22.58         19.31         4.56 o
 -19   2   9        155.11        178.04         8.50 o
 -18   2   9         24.50         25.13         4.34 o
 -17   2   9         46.96         58.84         4.72 o
 -16   2   9         55.49         51.00         4.10 o
 -15   2   9         17.00         16.56         2.58 o
 -14   2   9        122.74        116.24         5.23 o
 -13   2   9         91.20        105.84         5.12 o
 -12   2   9       1027.67        966.81        16.30 o
 -11   2   9         16.28         14.35         2.14 o
 -10   2   9         77.03         74.46         4.02 o
  -9   2   9         55.39         51.03         4.69 o
  -8   2   9         12.84         14.33         3.30 o
  -7   2   9          1.22          0.57         1.29 o
  -6   2   9         83.74         66.98         4.29 o
  -5   2   9        826.49        790.74        15.37 o
  -4   2   9        772.97        777.57        15.15 o
  -3   2   9         20.22         21.02         2.28 o
  -2   2   9        285.11        270.90         7.93 o
  -1   2   9        174.79        166.65         6.78 o
   0   2   9       3048.22       2952.33        35.25 o
   1   2   9          0.60          0.87         1.71 o
   2   2   9        194.47        165.69         8.42 o
   3   2   9        244.01        220.73         8.81 o
   4   2   9        277.77        291.98        10.27 o
   5   2   9        153.33        149.44         7.84 o
   6   2   9          3.67          8.44         2.17 o
   7   2   9        485.90        470.76        13.36 o
   8   2   9         26.60         23.49         3.53 o
   9   2   9         46.87         25.98         3.66 o
  10   2   9        260.97        246.54        12.19 o
  11   2   9          0.66          0.95         2.22 o
  12   2   9          1.15          0.78         1.74 o
  13   2   9         23.32         19.61         2.80 o
  14   2   9          1.60          2.81         1.41 o
  15   2   9          0.00          0.93         2.30 o
  16   2   9         54.08         48.64         3.85 o
  17   2   9         61.22         81.27         8.15 o
 -22   3   9          8.88         26.41         5.17 o
 -21   3   9          0.29         -1.33         4.29 o
 -20   3   9        125.16        123.59         7.98 o
 -19   3   9         13.72         19.58         3.93 o
 -18   3   9         36.34         38.97         4.32 o
 -17   3   9         17.68         17.11         2.85 o
 -16   3   9          8.38          9.52         3.16 o
 -15   3   9        317.54        299.41        11.29 o
 -14   3   9          0.14         -2.09         2.09 o
 -13   3   9         10.82          9.63         2.25 o
 -12   3   9         69.76         79.47         5.35 o
 -11   3   9        592.48        530.94        14.02 o
 -10   3   9        160.00        165.68         6.99 o
  -9   3   9        222.17        213.27         7.86 o
  -8   3   9        475.74        461.96        12.86 o
  -7   3   9          3.21          3.82         1.80 o
  -6   3   9        714.74        717.14        14.87 o
  -5   3   9        556.26        546.78        13.95 o
  -4   3   9          0.01          3.59         3.32 o
  -3   3   9          2.90          2.65         1.33 o
  -2   3   9        489.86        443.32        12.40 o
  -1   3   9        895.37        890.47        20.75 o
   0   3   9       2413.81       2349.23        60.26 o
   1   3   9        492.15        442.77        14.11 o
   2   3   9       1693.07       1611.05        34.12 o
   3   3   9         32.36         26.50         3.58 o
   4   3   9        390.81        389.66        13.27 o
   5   3   9          4.34          3.67         1.81 o
   6   3   9         33.35         18.00         2.97 o
   7   3   9         63.79         64.54         5.37 o
   8   3   9        309.98        310.22        11.71 o
   9   3   9         49.51         47.42         4.13 o
  10   3   9          6.87          7.27         1.95 o
  11   3   9         30.48         33.62         3.34 o
  12   3   9         40.36         25.89         2.82 o
  13   3   9          1.73          1.61         1.37 o
  14   3   9          0.98          1.60         1.38 o
  15   3   9          7.27          6.04         1.49 o
  16   3   9         51.43         54.81         3.84 o
 -21   4   9          5.38          1.61         4.08 o
 -20   4   9          0.31         -2.60         4.89 o
 -19   4   9          0.10          8.83         9.54 o
 -18   4   9          4.40          4.44         2.69 o
 -17   4   9         18.65         24.72         4.77 o
 -16   4   9          6.79          9.89         2.36 o
 -15   4   9         19.68         15.38         2.87 o
 -14   4   9        197.36        194.90         9.11 o
 -13   4   9         15.19         14.43         2.93 o
 -12   4   9         14.95         12.28         3.03 o
 -11   4   9        405.88        403.98        11.99 o
 -10   4   9         31.00         33.61         3.98 o
  -9   4   9         96.87         90.33         5.69 o
  -8   4   9        563.90        507.94        13.68 o
  -7   4   9         24.54         24.95         4.80 o
  -6   4   9          0.10          2.84         1.79 o
  -5   4   9        948.93        899.76        16.99 o
  -4   4   9          1.24          4.43         1.76 o
  -3   4   9        252.32        242.72         9.14 o
  -2   4   9        905.58        941.95        19.22 o
  -1   4   9         71.48         52.65         4.30 o
   0   4   9          7.44          8.06         1.96 o
   1   4   9        573.52        558.72        21.02 o
   2   4   9        485.07        468.68        13.14 o
   3   4   9        189.69        216.74         9.83 o
   4   4   9         41.51         35.99         4.08 o
   5   4   9        111.23        102.69         6.01 o
   6   4   9        219.66        228.37         8.95 o
   7   4   9          2.06          1.39         1.57 o
   8   4   9         10.83         10.09         1.85 o
   9   4   9         33.13         35.30         3.47 o
  10   4   9          7.71          6.18         2.30 o
  11   4   9        101.65         90.93         5.76 o
  12   4   9          7.77          8.59         2.24 o
  13   4   9          2.63         -0.91         2.58 o
  14   4   9          6.83          7.34         1.91 o
  15   4   9         42.72         32.84         3.13 o
 -20   5   9         51.40         42.20        11.62 o
 -19   5   9          7.32          5.52         5.95 o
 -18   5   9          7.11          7.97         2.84 o
 -17   5   9        149.88        142.33         9.71 o
 -16   5   9         29.53         31.98         5.10 o
 -15   5   9        169.40        165.12        10.48 o
 -14   5   9          1.93          3.67         2.90 o
 -13   5   9        340.10        347.65        11.96 o
 -12   5   9         14.24          8.84         3.32 o
 -11   5   9        384.57        403.48        11.73 o
 -10   5   9         76.85         71.02         4.91 o
  -9   5   9        264.06        231.07         8.89 o
  -8   5   9        102.15         99.67         7.66 o
  -7   5   9         60.28         52.46         4.70 o
  -6   5   9        283.19        238.42        11.95 o
  -5   5   9          4.03          0.10         2.68 o
  -4   5   9         22.04         27.19         4.30 o
  -3   5   9        285.48        280.29        14.22 o
  -2   5   9        164.26        158.03        11.78 o
  -1   5   9         41.61         34.21         4.58 o
   0   5   9        212.82        210.87         9.72 o
   1   5   9        816.86        813.38        26.26 o
   2   5   9        560.11        532.40        15.88 o
   3   5   9        248.13        262.40         9.64 o
   4   5   9         47.98         43.66         4.71 o
   5   5   9          1.80          2.88         2.04 o
   6   5   9         78.22         81.68         5.92 o
   7   5   9         62.29         78.23         5.66 o
   8   5   9          0.49          0.05         1.72 o
   9   5   9         38.88         29.47         3.55 o
  10   5   9         64.10         65.01         4.89 o
  11   5   9         66.44         68.79         5.52 o
  12   5   9        120.24        118.05         6.78 o
  13   5   9          6.36          8.76         2.50 o
  14   5   9         14.27         15.99         2.89 o
  15   5   9          4.49          4.55         2.20 o
 -19   6   9          1.67         -1.38         4.88 o
 -18   6   9          2.97         -0.35         9.55 o
 -17   6   9         37.77         29.30         6.58 o
 -16   6   9          0.00         -0.58         2.10 o
 -15   6   9          0.45          2.24         2.21 o
 -14   6   9         35.30         18.31         3.91 o
 -13   6   9          0.06          1.93         1.72 o
 -12   6   9          9.27          5.65         2.11 o
 -11   6   9         37.41         43.46         4.15 o
 -10   6   9        110.52        105.01         6.39 o
  -9   6   9         12.75         14.65         3.75 o
  -8   6   9         99.07         99.42         7.56 o
  -7   6   9          2.47          1.59         2.57 o
  -6   6   9        166.00        179.38         8.69 o
  -5   6   9         15.55         15.15         3.26 o
  -4   6   9         89.24         81.51         6.97 o
  -3   6   9        104.60         95.11         7.43 o
  -2   6   9         19.42         17.03         3.62 o
  -1   6   9        356.81        366.60        14.88 o
   0   6   9          3.04          2.71         2.22 o
   1   6   9         28.61         33.84         4.02 o
   2   6   9          3.99          2.11         2.80 o
   3   6   9        260.81        251.93         9.77 o
   4   6   9         52.69         59.82         5.07 o
   5   6   9        225.78        231.20         9.83 o
   6   6   9          2.16          5.52         2.11 o
   7   6   9        178.64        160.74         7.88 o
   8   6   9         81.93         84.40         5.62 o
   9   6   9        196.94        242.78         9.14 o
  10   6   9         23.40         26.85         3.55 o
  11   6   9         11.50          7.72         2.81 o
  12   6   9         31.24         32.20         4.29 o
  13   6   9         48.08         52.69         4.91 o
  14   6   9          0.58          3.39         2.35 o
 -17   7   9         17.48         12.76         5.36 o
 -16   7   9          0.92         -3.20         3.20 o
 -15   7   9          3.60          3.25         1.49 o
 -14   7   9          7.48          7.97         2.74 o
 -13   7   9          2.87          6.79         2.65 o
 -12   7   9         37.90         32.96         5.76 o
 -11   7   9          8.61         10.12         3.23 o
 -10   7   9          7.21          9.23         2.59 o
  -9   7   9         94.17         86.00         6.72 o
  -8   7   9         90.09         93.87         8.72 o
  -7   7   9        118.02         99.96         7.33 o
  -6   7   9         30.64         21.82         4.87 o
  -5   7   9         14.31         24.80         4.25 o
  -4   7   9         51.13         51.02         5.30 o
  -3   7   9         22.06         19.31         3.47 o
  -2   7   9         51.88         54.19         7.74 o
  -1   7   9         79.94         89.14         8.65 o
   0   7   9          0.14         -0.59         2.54 o
   1   7   9         22.45         14.81         2.80 o
   2   7   9          1.97          2.56         1.92 o
   3   7   9        181.98        182.99        12.05 o
   4   7   9        511.10        501.69        20.46 o
   5   7   9         19.96         25.89         3.72 o
   6   7   9         23.90         24.66         3.70 o
   7   7   9         50.73         50.30         4.78 o
   8   7   9         18.63         19.79         3.00 o
   9   7   9         21.79         29.70         3.47 o
  10   7   9         93.58        102.80         9.81 o
  11   7   9         44.82         47.94         4.87 o
  12   7   9          8.66         15.09         2.66 o
 -14   8   9          1.93          3.49         2.38 o
 -13   8   9         10.64          7.21         1.62 o
 -12   8   9          1.86          2.85         1.55 o
 -11   8   9          3.55          2.59         1.42 o
 -10   8   9          0.50          0.05         1.49 o
  -9   8   9         63.97         53.48         4.89 o
  -8   8   9          9.70          5.86         2.11 o
  -7   8   9         39.02         33.76         4.85 o
  -6   8   9         62.02         74.57         6.00 o
  -5   8   9        136.58        161.98         8.77 o
  -4   8   9        222.69        214.41        10.22 o
  -3   8   9          2.22          1.01         1.99 o
  -2   8   9         46.73         41.15         4.62 o
  -1   8   9         16.97          9.50         3.31 o
   0   8   9         64.96         70.70         6.02 o
   1   8   9         27.97         21.47         3.63 o
   2   8   9         72.46         76.64         6.09 o
   3   8   9          8.06          5.33         2.44 o
   4   8   9        103.01         97.48        10.49 o
   5   8   9         64.64         81.50         7.22 o
   6   8   9          9.32          4.54         1.79 o
   7   8   9         54.75         46.90         4.05 o
   8   8   9        146.07        155.10         6.82 o
   9   8   9         10.88          6.61         1.99 o
  10   8   9         89.92         88.14         8.17 o
 -12   9   9          0.13          2.17         1.37 o
 -11   9   9          3.87          3.72         1.45 o
 -10   9   9          1.76          1.29         1.82 o
  -9   9   9         12.95         17.79         3.29 o
  -8   9   9         15.27         24.68         4.01 o
  -7   9   9          7.93         11.80         1.93 o
  -6   9   9         20.80         19.49         2.91 o
  -5   9   9         47.65         37.02         3.81 o
  -4   9   9         11.69         13.62         3.23 o
  -3   9   9          2.35          6.49         2.12 o
  -2   9   9         85.81         97.90         6.33 o
  -1   9   9         10.93          7.32         2.04 o
   0   9   9         16.88         15.25         2.78 o
   1   9   9          0.90          0.85         1.92 o
   2   9   9        152.11        166.68         9.74 o
   3   9   9         24.14         21.84         3.77 o
   4   9   9          5.11          7.99         2.52 o
   5   9   9          6.51          6.54         2.09 o
   6   9   9          7.81         13.40         3.69 o
   7   9   9          0.02         -0.25         2.23 o
  -7  10   9         50.59         73.04         5.40 o
  -6  10   9          7.99          5.94         1.98 o
  -5  10   9          5.27          4.74         1.91 o
  -4  10   9         36.75         31.07         3.02 o
  -3  10   9          0.67         -0.08         1.08 o
  -2  10   9         12.23         13.85         1.87 o
  -1  10   9         41.20         41.00         5.21 o
   0  10   9         60.75         85.86         5.92 o
   1  10   9         42.89         54.12         4.59 o
   2  10   9        137.80        151.44        15.76 o
 -21   0  10          0.59         43.29         6.76 o
 -20   0  10         16.27         42.24         7.56 o
 -19   0  10         31.46         60.59        13.24 o
 -18   0  10         41.11         72.09        10.01 o
 -17   0  10        537.02        585.36        16.66 o
 -16   0  10          0.10          4.49         4.16 o
 -15   0  10        172.61        178.27         9.84 o
 -14   0  10        165.67        192.87        10.43 o
 -13   0  10        990.79        943.35        24.46 o
 -12   0  10          8.64         12.47         4.18 o
 -11   0  10         92.87        103.55         9.94 o
 -10   0  10        612.32        588.73        19.23 o
  -9   0  10        122.01        118.06        10.80 o
  -8   0  10       2603.32       2596.03        57.91 o
  -7   0  10        229.31        231.61        11.94 o
  -6   0  10        220.23        216.40        11.57 o
  -5   0  10         21.06         27.60         5.85 o
  -4   0  10          0.71          1.30         2.53 o
  -3   0  10       3565.76       3584.37        78.09 o
  -2   0  10        498.25        463.23        20.76 o
  -1   0  10        553.44        511.67        17.69 o
   0   0  10        200.79        185.60        10.42 o
   1   0  10        186.13        196.81        11.91 o
   2   0  10         40.52         44.24         6.48 o
   3   0  10        329.29        337.61        17.85 o
   4   0  10       1390.19       1368.54        38.93 o
   5   0  10        635.79        526.42        22.62 o
   6   0  10         73.54         36.05         5.98 o
   7   0  10         48.60         43.08         6.46 o
   8   0  10        182.33        212.88        13.77 o
   9   0  10          0.32          5.26         4.71 o
  10   0  10         74.92         73.37         7.75 o
  11   0  10          0.23          0.54         2.89 o
  12   0  10         23.63         18.48         4.24 o
  13   0  10         21.88         29.70         6.40 o
  14   0  10          0.70          0.87         1.63 o
  15   0  10          1.41          2.11         2.26 o
 -21   1  10          3.44         47.02         7.08 o
 -20   1  10          0.23         22.11        11.79 o
 -19   1  10         26.53         61.68         7.94 o
 -18   1  10         50.69         78.56        11.51 o
 -17   1  10         96.62        106.46         9.57 o
 -16   1  10         61.41         73.88         6.31 o
 -15   1  10         16.69         30.03         8.11 o
 -14   1  10        238.46        244.45         9.74 o
 -13   1  10        171.38        181.99         7.19 o
 -12   1  10        457.32        452.86        13.01 o
 -11   1  10          6.45         20.50         8.84 o
 -10   1  10        394.52        380.27        11.76 o
  -9   1  10         62.14         59.17         6.14 o
  -8   1  10        729.16        740.61        16.97 o
  -7   1  10         97.91         98.89         5.41 o
  -6   1  10        178.36        178.35         7.28 o
  -5   1  10       2018.61       1951.72        27.50 o
  -4   1  10        723.02        717.82        21.60 o
  -3   1  10        504.97        481.54        15.03 o
  -2   1  10         76.55         73.73         5.63 o
  -1   1  10         91.42         84.93         5.44 o
   0   1  10        205.92        234.93        10.25 o
   1   1  10         74.81         76.07         5.88 o
   2   1  10        254.31        253.43         9.64 o
   3   1  10         50.01         34.49         4.15 o
   4   1  10         14.86         13.23         2.79 o
   5   1  10         20.97         25.76         3.60 o
   6   1  10        120.70        117.93         7.34 o
   7   1  10         99.83         83.29         6.20 o
   8   1  10         30.12         10.61         2.36 o
   9   1  10          1.69         -1.45         1.85 o
  10   1  10          0.26          0.75         2.07 o
  11   1  10         10.31          7.48         2.70 o
  12   1  10          0.04         -0.73         1.71 o
  13   1  10         27.62         28.18         2.97 o
  14   1  10          0.66          1.49         1.56 o
  15   1  10          0.01          1.34         1.57 o
 -21   2  10         44.01         96.21         8.84 o
 -20   2  10          0.06         -2.34         9.21 o
 -19   2  10         78.86         88.16         6.67 o
 -18   2  10          4.15          8.70         2.30 o
 -17   2  10          5.06         -0.57         2.10 o
 -16   2  10         69.86         55.81         5.38 o
 -15   2  10         15.23         16.17         2.80 o
 -14   2  10          6.44         27.36        16.21 o
 -13   2  10          9.54          6.97         2.53 o
 -12   2  10          0.61          2.91         2.16 o
 -11   2  10        231.09        199.59         9.37 o
 -10   2  10         49.92         55.87         5.03 o
  -9   2  10         43.56         39.71         4.23 o
  -8   2  10        376.52        348.12        12.68 o
  -7   2  10         19.52         18.35         2.48 o
  -6   2  10        337.80        359.38        10.44 o
  -5   2  10          5.22          5.01         1.51 o
  -4   2  10        270.45        269.40        10.88 o
  -3   2  10        148.17        159.92         7.35 o
  -2   2  10        446.79        429.07        12.33 o
  -1   2  10        583.69        583.92        19.20 o
   0   2  10        363.19        363.72        13.11 o
   1   2  10        426.74        409.78        13.66 o
   2   2  10          0.33          0.53         2.26 o
   3   2  10         10.52          6.82         1.74 o
   4   2  10         19.96         13.11         2.81 o
   5   2  10        488.65        469.29        14.80 o
   6   2  10        271.95        286.75        13.04 o
   7   2  10         18.44         27.28         4.31 o
   8   2  10          1.93          0.76         2.57 o
   9   2  10         12.28         17.12         3.37 o
  10   2  10         70.64         59.71         4.78 o
  11   2  10          0.73          1.31         1.63 o
  12   2  10         67.14         64.99         4.52 o
  13   2  10          6.40          3.27         1.26 o
  14   2  10          1.43          2.79         1.66 o
  15   2  10          3.09         -1.96         2.37 o
 -20   3  10         25.14         26.47         3.39 o
 -19   3  10         12.57         11.41         2.53 o
 -18   3  10          0.27         -3.02         3.02 o
 -17   3  10         33.00         26.10         3.66 o
 -16   3  10         15.56         12.35         4.41 o
 -15   3  10         19.77         22.56         5.75 o
 -14   3  10        140.60        125.62         6.88 o
 -13   3  10         19.74         22.19         3.66 o
 -12   3  10        142.56        118.76         7.20 o
 -11   3  10         26.96         21.41         4.96 o
 -10   3  10        367.19        345.88        12.46 o
  -9   3  10          0.07          0.89         2.35 o
  -8   3  10        303.62        305.19        11.76 o
  -7   3  10        363.39        370.84        11.54 o
  -6   3  10        575.90        604.08        15.04 o
  -5   3  10        482.03        481.22        13.23 o
  -4   3  10         90.29         79.26         5.88 o
  -3   3  10        119.59        106.69         5.45 o
  -2   3  10        173.64        190.69         9.21 o
  -1   3  10          1.80          2.08         1.95 o
   0   3  10          0.91          2.85         1.87 o
   1   3  10        294.97        292.24        11.68 o
   2   3  10        404.55        394.78        11.93 o
   3   3  10         55.53         61.52         4.69 o
   4   3  10         25.67         25.89         3.08 o
   5   3  10        156.72        149.35         7.19 o
   6   3  10          0.11          2.80         1.81 o
   7   3  10        168.22        139.71         7.59 o
   8   3  10         47.42         39.60         4.02 o
   9   3  10          2.47          1.38         1.74 o
  10   3  10         17.82          8.87         2.14 o
  11   3  10          1.92          4.47         1.63 o
  12   3  10          0.07          0.72         1.31 o
  13   3  10          3.95          3.49         1.20 o
  14   3  10          0.02          0.55         1.67 o
 -20   4  10          8.79          6.93         3.33 o
 -19   4  10          2.25          0.21         3.54 o
 -18   4  10          2.53         -0.01         5.48 o
 -17   4  10         30.63         20.16         3.10 o
 -16   4  10          8.36          1.22         3.61 o
 -15   4  10         22.03         14.48         3.77 o
 -14   4  10        102.99         98.42         7.72 o
 -13   4  10          3.81          9.20         3.40 o
 -12   4  10         27.05         29.04         3.45 o
 -11   4  10          2.26          0.57         1.82 o
 -10   4  10        284.59        279.97        10.91 o
  -9   4  10         33.24         27.74         3.63 o
  -8   4  10         63.04         66.96         4.72 o
  -7   4  10        188.86        191.53         9.06 o
  -6   4  10         42.12         38.03         4.13 o
  -5   4  10          1.65          0.96         2.31 o
  -4   4  10        213.90        211.21         9.70 o
  -3   4  10        243.23        251.68        10.52 o
  -2   4  10         32.77         27.17         3.62 o
  -1   4  10          9.63          8.52         3.55 o
   0   4  10         10.75          9.44         2.83 o
   1   4  10         45.35         36.52         4.86 o
   2   4  10         23.62         23.69         3.43 o
   3   4  10         13.10         14.42         2.88 o
   4   4  10         16.54         21.46         3.14 o
   5   4  10          1.79          4.17         2.06 o
   6   4  10         45.31         40.08         4.13 o
   7   4  10         10.87         10.94         2.26 o
   8   4  10          0.70          0.12         1.40 o
   9   4  10         49.27         58.76         5.16 o
  10   4  10         12.02         16.67         2.78 o
  11   4  10         58.14         49.56         4.21 o
  12   4  10         38.19         43.91         3.72 o
  13   4  10         15.12         10.47         3.55 o
  14   4  10         45.92         45.64         5.72 o
 -19   5  10         40.22         51.57         7.61 o
 -18   5  10         27.39         23.18         3.33 o
 -17   5  10         34.71         42.35         4.71 o
 -16   5  10          6.68         -2.38         2.38 o
 -15   5  10          0.57         -3.15         5.32 o
 -14   5  10        126.26        127.26        14.56 o
 -13   5  10         45.41         33.28         7.71 o
 -12   5  10          3.66          4.27         4.21 o
 -11   5  10          0.91         -0.63         1.83 o
 -10   5  10         52.20         50.56         3.94 o
  -9   5  10          6.14          8.05         2.17 o
  -8   5  10        442.53        465.34        12.50 o
  -7   5  10        217.69        216.59         9.34 o
  -6   5  10         99.52         93.17         7.22 o
  -5   5  10         50.32         42.83         5.06 o
  -4   5  10         69.45         68.97         6.47 o
  -3   5  10        160.81        160.69         8.25 o
  -2   5  10          8.75          8.39         2.23 o
  -1   5  10        188.51        205.95         9.33 o
   0   5  10         95.82        109.46         6.83 o
   1   5  10        207.54        237.44        14.47 o
   2   5  10         40.16         43.71         6.33 o
   3   5  10         58.18         63.62         5.93 o
   4   5  10         84.61         92.01         7.11 o
   5   5  10         39.41         40.84         5.66 o
   6   5  10          5.72          7.54         1.81 o
   7   5  10        197.16        200.36         8.87 o
   8   5  10          5.27          2.29         1.53 o
   9   5  10         26.39         21.74         3.05 o
  10   5  10         17.74         21.22         2.79 o
  11   5  10         46.24         51.35         4.95 o
  12   5  10         15.18         13.69         3.71 o
  13   5  10          0.15          0.74         1.85 o
 -17   6  10          3.50          0.85         2.31 o
 -16   6  10          0.17          0.36         1.98 o
 -15   6  10         27.77         29.19         4.44 o
 -14   6  10          3.53          3.87         2.22 o
 -13   6  10          0.08         -2.50         2.50 o
 -12   6  10          2.28          0.38         3.82 o
 -11   6  10         15.32         21.15         3.18 o
 -10   6  10         24.67         20.51         3.21 o
  -9   6  10          2.29          1.05         1.20 o
  -8   6  10          2.09          3.45         2.08 o
  -7   6  10         90.04         93.07         8.69 o
  -6   6  10          8.94          8.55         5.17 o
  -5   6  10        147.68        147.55         8.84 o
  -4   6  10          0.09          1.48         1.88 o
  -3   6  10         48.83         55.80         5.69 o
  -2   6  10         26.21         22.78         3.85 o
  -1   6  10        321.24        296.43        12.91 o
   0   6  10        172.89        179.00         8.49 o
   1   6  10          1.26          0.86         1.86 o
   2   6  10         82.95         91.19         6.78 o
   3   6  10         30.51         28.73         4.12 o
   4   6  10         23.61         29.21         3.38 o
   5   6  10         67.16         73.16         5.02 o
   6   6  10          1.38          2.36         1.61 o
   7   6  10          2.96          3.22         1.96 o
   8   6  10         27.70         29.18         4.79 o
   9   6  10         21.55         18.29         3.08 o
  10   6  10          0.66          4.21         3.45 o
  11   6  10          5.68          8.23         2.82 o
 -15   7  10          6.33          2.22         2.29 o
 -14   7  10         18.75         23.73         3.28 o
 -13   7  10         15.60         12.99         2.77 o
 -12   7  10         19.25         25.29         2.45 o
 -11   7  10         32.46         31.33         3.34 o
 -10   7  10          4.48          3.93         1.82 o
  -9   7  10         23.64         28.20         3.52 o
  -8   7  10         90.42         84.88         5.15 o
  -7   7  10          0.00          0.71         2.10 o
  -6   7  10         13.20         15.87         3.73 o
  -5   7  10         99.00        117.42         6.33 o
  -4   7  10        115.46        117.82         6.42 o
  -3   7  10          8.07          6.80         1.85 o
  -2   7  10        473.77        501.46        13.76 o
  -1   7  10          2.04          0.14         1.76 o
   0   7  10        118.88        127.88         6.72 o
   1   7  10          0.10          1.53         1.82 o
   2   7  10         81.57         93.37         6.43 o
   3   7  10         41.41         39.82         4.22 o
   4   7  10          2.59          3.48         2.10 o
   5   7  10         67.56         69.17         5.17 o
   6   7  10         85.93         95.87         4.84 o
   7   7  10         69.17         68.58         3.88 o
   8   7  10          7.21          3.61         1.77 o
 -11   8  10          0.50          0.82         1.15 o
 -10   8  10          0.95          0.06         1.21 o
  -9   8  10          8.83         13.45         2.31 o
  -8   8  10         10.29         15.88         2.57 o
  -7   8  10         43.27         39.91         3.93 o
  -6   8  10         66.37         69.82         3.82 o
  -5   8  10         32.39         34.71         3.63 o
  -4   8  10         98.59         97.98         5.17 o
  -3   8  10         73.85         78.49         4.71 o
  -2   8  10         38.96         32.43         3.18 o
  -1   8  10         27.99         36.47         3.26 o
   0   8  10         73.42         91.39         7.27 o
   1   8  10          1.15          2.47         2.10 o
   2   8  10          9.48          5.11         2.02 o
   3   8  10         16.92         30.26         8.26 o
   4   8  10         54.22         67.59         5.67 o
   5   8  10         31.90         32.55         3.78 o
   6   8  10          6.17          6.50         1.91 o
  -8   9  10          2.61          3.10         2.08 o
  -7   9  10          3.34          7.30         2.73 o
  -6   9  10         28.10         20.67         3.11 o
  -5   9  10          6.54          5.01         1.79 o
  -4   9  10         16.23         19.78         2.45 o
  -3   9  10        110.68        115.83         6.88 o
  -2   9  10         36.47         26.54         3.75 o
  -1   9  10         13.04         14.33         2.57 o
   0   9  10         57.64         55.29         4.74 o
   1   9  10         96.55         86.17         5.73 o
   2   9  10          6.88          5.07         2.91 o
 -18   1  11          4.48         15.83        11.13 o
 -17   1  11          9.32          3.81         1.82 o
 -16   1  11         14.34         11.61         2.82 o
 -15   1  11        221.41        261.28        10.89 o
 -14   1  11          1.39          4.01         2.56 o
 -13   1  11         14.76         15.19         4.06 o
 -12   1  11         13.97          8.30         3.98 o
 -11   1  11        258.07        272.58        10.63 o
 -10   1  11          0.01          4.34         2.35 o
  -9   1  11         35.20         43.94         4.67 o
  -8   1  11        110.10        108.51         7.05 o
  -7   1  11        343.58        354.60        12.55 o
  -6   1  11         36.98         43.39         3.93 o
  -5   1  11         89.79        100.21         6.01 o
  -4   1  11         42.66         53.94         4.31 o
  -3   1  11          9.01         10.96         2.50 o
  -2   1  11          2.59          3.75         1.99 o
  -1   1  11        231.09        226.94        12.71 o
   0   1  11        141.44        142.90         7.88 o
   1   1  11          0.72          0.85         1.75 o
   2   1  11        256.14        268.69        10.69 o
   3   1  11          7.11          7.72         2.37 o
   4   1  11         66.91         50.65         5.48 o
   5   1  11         89.84         76.87         6.57 o
   6   1  11          6.80          3.53         2.45 o
   7   1  11        241.36        240.82        11.18 o
   8   1  11         16.50         20.61         3.45 o
   9   1  11         25.85         35.97         4.19 o
  10   1  11          0.07          2.85         1.66 o
  11   1  11         15.03         11.50         2.26 o
  12   1  11        127.21        154.95         6.77 o
  13   1  11         19.38         31.43         3.56 o
 -19   2  11          0.00         20.92         5.01 o
 -18   2  11         50.90         56.76         7.64 o
 -17   2  11        236.21        264.18         9.51 o
 -16   2  11         16.59         10.10         2.59 o
 -15   2  11          0.07          0.80         1.61 o
 -14   2  11        359.07        377.79        11.57 o
 -13   2  11        133.39        131.72         6.99 o
 -12   2  11        112.01        113.16         6.69 o
 -11   2  11        123.56        116.34         6.97 o
 -10   2  11         79.12         90.00         6.17 o
  -9   2  11         98.19        137.23         8.84 o
  -8   2  11        145.40        137.89         7.81 o
  -7   2  11        100.41         84.97         6.74 o
  -6   2  11        268.67        276.61         8.92 o
  -5   2  11          0.44          0.93         1.47 o
  -4   2  11        113.69        110.10         6.14 o
  -3   2  11         21.72         22.21         3.32 o
  -2   2  11        232.64        263.65         9.44 o
  -1   2  11       1139.67       1236.29        25.36 o
   0   2  11        362.77        353.58        11.03 o
   1   2  11         26.70         30.24         3.37 o
   2   2  11         14.49         16.13         2.66 o
   3   2  11        102.78         83.74         5.24 o
   4   2  11        180.91        168.61         8.33 o
   5   2  11         10.77         11.63         2.60 o
   6   2  11        399.72        484.38        14.03 o
   7   2  11          0.97          1.99         1.79 o
   8   2  11         61.24         55.63         4.45 o
   9   2  11        100.55        104.70         5.74 o
  10   2  11          7.07         12.04         2.14 o
  11   2  11         31.46         23.20         2.50 o
  12   2  11          2.39          4.47         2.26 o
 -18   3  11         30.23         49.06         7.97 o
 -17   3  11         75.62        109.10        14.89 o
 -16   3  11          0.65          2.89         2.11 o
 -15   3  11         48.30         48.48         4.69 o
 -14   3  11         22.47         22.62         2.95 o
 -13   3  11        529.30        583.11        14.77 o
 -12   3  11         24.21         34.07         3.91 o
 -11   3  11        469.25        478.85        13.86 o
 -10   3  11          6.26          1.23         2.58 o
  -9   3  11          0.82          1.25         2.27 o
  -8   3  11         25.00         26.33         3.53 o
  -7   3  11         58.44         50.22         5.71 o
  -6   3  11         35.80         37.42         4.10 o
  -5   3  11          7.86         16.70         3.52 o
  -4   3  11        345.20        373.49        17.64 o
  -3   3  11         32.47         34.94         4.43 o
  -2   3  11          2.80          1.06         2.75 o
  -1   3  11         43.48         42.17         4.16 o
   0   3  11         23.74         36.41         3.95 o
   1   3  11         24.98         31.92         3.26 o
   2   3  11         21.86         21.11         2.71 o
   3   3  11          4.13          5.68         2.02 o
   4   3  11        127.37        131.31         9.28 o
   5   3  11        205.01        174.93         8.00 o
   6   3  11        140.63        165.19         8.53 o
   7   3  11          3.82          3.92         1.58 o
   8   3  11          3.48          7.50         1.84 o
   9   3  11         15.53         10.85         1.96 o
  10   3  11        117.63        143.22         5.87 o
  11   3  11          7.25          5.93         1.29 o
  12   3  11          7.09          3.96         2.26 o
 -17   4  11         28.43         41.08         5.93 o
 -16   4  11          4.49          6.47         5.41 o
 -15   4  11         32.20         29.63         7.56 o
 -14   4  11         26.79         37.56         4.12 o
 -13   4  11         14.37         20.19         2.85 o
 -12   4  11        133.95        132.85         6.68 o
 -11   4  11          2.48          5.73         1.96 o
 -10   4  11        731.13        737.11        17.32 o
  -9   4  11        185.02        201.91         8.75 o
  -8   4  11         85.87         78.00         4.88 o
  -7   4  11          4.09          3.73         1.68 o
  -6   4  11         30.23         26.79         3.37 o
  -5   4  11         20.24         12.74         2.97 o
  -4   4  11         87.95         94.27         8.57 o
  -3   4  11          3.42          4.78         1.88 o
  -2   4  11        171.71        157.70        12.81 o
  -1   4  11         19.86         19.40         3.47 o
   0   4  11        133.31        120.78         8.00 o
   1   4  11        136.54        131.38         8.29 o
   2   4  11         79.19         76.98         6.28 o
   3   4  11         11.27         17.96         2.93 o
   4   4  11        142.88        149.91         7.29 o
   5   4  11          7.26          8.41         2.25 o
   6   4  11         38.03         46.99         4.48 o
   7   4  11        104.50        122.38         6.90 o
   8   4  11         53.48         52.71         5.75 o
   9   4  11          0.25         -0.43         1.65 o
  10   4  11          0.61          0.21         1.47 o
  11   4  11         43.66         42.73         5.78 o
 -16   5  11         26.28         31.31         6.06 o
 -15   5  11        146.37        164.49         8.76 o
 -14   5  11         62.92         79.60         6.43 o
 -13   5  11         96.28        117.18         9.30 o
 -12   5  11          8.01          6.94         4.40 o
 -11   5  11        118.09        133.16         6.31 o
 -10   5  11         53.14         49.65         4.08 o
  -9   5  11        190.73        212.40         7.47 o
  -8   5  11         12.98         15.41         2.23 o
  -7   5  11         54.17         48.52         4.14 o
  -6   5  11         41.74         46.66         4.93 o
  -5   5  11         29.78         27.59         4.11 o
  -4   5  11         12.74         12.88         3.44 o
  -3   5  11         60.90         61.76         6.85 o
  -2   5  11         25.65         24.65         4.72 o
  -1   5  11         95.46        113.50         7.49 o
   0   5  11        186.36        206.03        10.13 o
   1   5  11         29.63         29.10         4.90 o
   2   5  11         39.45         36.59         5.19 o
   3   5  11          4.18          2.84         2.19 o
   4   5  11         54.28         53.03         4.81 o
   5   5  11         84.67        103.11         6.46 o
   6   5  11         76.86         89.95         7.05 o
   7   5  11         11.78          8.43         2.54 o
   8   5  11         58.35         53.75         5.04 o
   9   5  11          0.02         -1.92         2.47 o
 -14   6  11        109.32        116.83         9.98 o
 -13   6  11          5.91          6.29         6.16 o
 -12   6  11         14.11         15.70         6.87 o
 -11   6  11          0.59          6.12         3.02 o
 -10   6  11         72.04         65.64         4.67 o
  -9   6  11        177.66        210.97         8.88 o
  -8   6  11         54.12         53.91         4.72 o
  -7   6  11          3.21          2.67         1.92 o
  -6   6  11         42.17         44.65         4.50 o
  -5   6  11         17.09         14.56         2.90 o
  -4   6  11         13.02          1.97         3.60 o
  -3   6  11          9.07         11.62         3.26 o
  -2   6  11          0.03          2.32         2.13 o
  -1   6  11          0.17         -1.39         2.06 o
   0   6  11          4.65          1.57         2.15 o
   1   6  11         34.95         33.73         8.58 o
   2   6  11         49.56         47.61         7.10 o
   3   6  11         58.05         65.42         6.38 o
   4   6  11          0.16         -1.29         1.88 o
   5   6  11          1.75          2.05         1.73 o
   6   6  11          2.71          2.65         1.63 o
   7   6  11         23.19         25.96         3.14 o
 -11   7  11         10.22          5.07         2.33 o
 -10   7  11          0.92          0.05         2.15 o
  -9   7  11         44.13         62.37        10.26 o
  -8   7  11          9.01         15.77         2.24 o
  -7   7  11         40.34         36.98         2.99 o
  -6   7  11         15.65         15.92         2.13 o
  -5   7  11        168.44        172.86         7.79 o
  -4   7  11         28.76         16.04         2.46 o
  -3   7  11          0.28         -0.51         1.82 o
  -2   7  11          6.09          8.23         2.55 o
  -1   7  11         61.68         69.76         6.11 o
   0   7  11          0.37          1.93         2.04 o
   1   7  11         83.80        110.59         7.40 o
   2   7  11         50.57         66.10         5.55 o
   3   7  11          2.22          0.66         4.62 o
   4   7  11         38.80         46.63         6.56 o
  -3   8  11          7.06         10.39         2.17 o
  -2   8  11          1.91          0.73         1.42 o
  -1   8  11          6.25          1.04         1.76 o
   0   8  11          7.33          4.49         2.27 o
   1   8  11         11.79          7.30         2.50 o
 -16   0  12          3.39          4.02         2.75 o
 -15   0  12         31.53         46.69         6.82 o
 -14   0  12         19.50         38.11         6.87 o
 -13   0  12        165.76        205.24        16.13 o
 -12   0  12        179.86        187.91        16.02 o
 -11   0  12         14.49         17.66         5.57 o
 -10   0  12         81.84         93.33        11.74 o
  -9   0  12        138.66        142.66        14.80 o
  -8   0  12         92.50         95.32        12.26 o
  -7   0  12        247.34        227.33        19.16 o
  -6   0  12         12.58         17.67         5.91 o
  -5   0  12        182.84        195.78        20.15 o
  -4   0  12        187.39        181.12        12.03 o
  -3   0  12        130.20        120.36         9.71 o
  -2   0  12         65.14         58.62         6.83 o
  -1   0  12        123.51         98.65         8.62 o
   0   0  12        142.25        126.31        12.97 o
   1   0  12         21.70          9.46         4.43 o
   2   0  12          0.05         -1.81         3.46 o
   3   0  12         64.39         88.92        11.82 o
   4   0  12        139.55        150.12        14.66 o
   5   0  12         25.03         31.76         7.09 o
   6   0  12         71.41         87.77        10.65 o
   7   0  12         55.97         75.96         9.54 o
   8   0  12          2.48          0.78         1.79 o
   9   0  12         88.67        101.62         6.77 o
  10   0  12          0.25          2.87         1.39 o
 -16   1  12        238.76        296.38        10.97 o
 -15   1  12          0.83          5.48         2.25 o
 -14   1  12        268.94        305.17        13.11 o
 -13   1  12          9.38          5.30         2.65 o
 -12   1  12         70.88         77.27         7.08 o
 -11   1  12          8.11         12.94         3.42 o
 -10   1  12         19.38          9.07         6.09 o
  -9   1  12          0.44          3.99         2.71 o
  -8   1  12         14.10         18.35         3.35 o
  -7   1  12          0.06         -0.05         2.41 o
  -6   1  12          6.16          6.79         2.31 o
  -5   1  12         23.27         26.21         3.29 o
  -4   1  12         58.88         60.61         4.28 o
  -3   1  12        120.13        126.91         6.20 o
  -2   1  12        109.99         84.77         5.03 o
  -1   1  12          5.91          6.47         1.84 o
   0   1  12        277.49        265.68         9.93 o
   1   1  12          0.91          3.26         1.54 o
   2   1  12         18.45         13.78         3.04 o
   3   1  12         11.24         10.03         2.71 o
   4   1  12         32.82         43.18         4.57 o
   5   1  12         52.93         54.35         5.00 o
   6   1  12          1.34          1.82         1.84 o
   7   1  12         50.66         61.82         4.87 o
   8   1  12         38.61         54.63         4.40 o
   9   1  12          6.07          2.72         1.43 o
  10   1  12          1.48          5.76         1.38 o
 -16   2  12         13.89         13.16         3.62 o
 -15   2  12         70.49         76.59         5.68 o
 -14   2  12          3.74          3.40         1.84 o
 -13   2  12        156.04        188.92         8.26 o
 -12   2  12        108.22        139.72         7.43 o
 -11   2  12          0.94         -1.72         1.72 o
 -10   2  12        146.27        159.38         8.43 o
  -9   2  12         12.25         14.36         2.90 o
  -8   2  12          6.19          6.45         2.19 o
  -7   2  12         77.86         87.99         6.59 o
  -6   2  12        161.40        145.50         8.49 o
  -5   2  12        147.47        131.50         8.02 o
  -4   2  12          6.66          6.44         1.77 o
  -3   2  12         97.55        109.84         5.66 o
  -2   2  12          9.28          6.65         1.87 o
  -1   2  12         38.36         41.41         3.53 o
   0   2  12          0.57          0.28         1.47 o
   1   2  12         12.52         12.14         2.15 o
   2   2  12         14.01         11.77         2.24 o
   3   2  12        117.75        120.48         7.39 o
   4   2  12        261.37        275.87        11.01 o
   5   2  12          2.57          5.71         3.02 o
   6   2  12          9.76          7.56         2.06 o
   7   2  12          1.38          1.44         1.54 o
   8   2  12         20.35         21.94         2.70 o
   9   2  12         66.75         77.47         4.41 o
 -15   3  12          6.38          7.49         2.14 o
 -14   3  12         14.60         19.87         2.54 o
 -13   3  12         24.94         21.02         2.75 o
 -12   3  12        395.25        442.77        13.17 o
 -11   3  12         20.01         23.13         3.28 o
 -10   3  12          6.79          8.48         2.27 o
  -9   3  12        118.98        135.60         7.74 o
  -8   3  12          1.67          1.98         1.96 o
  -7   3  12          0.01          0.11         1.83 o
  -6   3  12         37.38         32.35         4.11 o
  -5   3  12         33.56         31.08         3.93 o
  -4   3  12         82.63         72.14         8.57 o
  -3   3  12          5.51          3.37         2.66 o
  -2   3  12        188.37        193.15         9.73 o
  -1   3  12         22.66         21.85         3.02 o
   0   3  12         33.86         32.68         3.50 o
   1   3  12         33.23         34.86         3.41 o
   2   3  12         26.48         27.14         2.91 o
   3   3  12        129.92        110.76         5.63 o
   4   3  12         25.09         32.36         5.65 o
   5   3  12          6.31          8.68         1.81 o
   6   3  12          2.56          4.17         1.41 o
   7   3  12          0.00          2.14         1.28 o
   8   3  12         57.50         54.22         6.71 o
 -14   4  12         11.09          8.61         3.02 o
 -13   4  12         92.98        113.58         6.62 o
 -12   4  12          0.84          1.87         1.25 o
 -11   4  12         14.69         15.10         2.64 o
 -10   4  12         95.66        103.64         6.20 o
  -9   4  12         37.20         34.53         3.78 o
  -8   4  12          6.43          8.15         2.01 o
  -7   4  12          7.02          6.77         2.12 o
  -6   4  12         72.36         79.24         5.73 o
  -5   4  12        183.77        192.51        12.82 o
  -4   4  12          0.55         -1.87         2.95 o
  -3   4  12         27.58         22.51         4.19 o
  -2   4  12         17.00         15.96         3.58 o
  -1   4  12          9.62          9.36         2.29 o
   0   4  12         11.21         14.07         2.77 o
   1   4  12          1.62          2.71         1.56 o
   2   4  12          0.17          1.82         1.25 o
   3   4  12         27.88         22.52         2.94 o
   4   4  12          7.77          9.85         2.10 o
   5   4  12          2.08          3.25         3.45 o
   6   4  12         53.28         58.38         7.31 o
   7   4  12          2.90          4.49         2.44 o
 -13   5  12          1.97          4.21         2.37 o
 -12   5  12          7.45          9.06         3.51 o
 -11   5  12         17.41         22.43         3.03 o
 -10   5  12        146.89        159.37         8.57 o
  -9   5  12         10.10         16.07         3.07 o
  -8   5  12         89.56         93.65         7.12 o
  -7   5  12        147.39        187.26        10.34 o
  -6   5  12         26.77         29.27         4.26 o
  -5   5  12         21.58         26.74         4.33 o
  -4   5  12         26.15         26.90         4.21 o
  -3   5  12          7.37          2.20         2.02 o
  -2   5  12         55.76         68.90         6.54 o
  -1   5  12          7.61          6.89         2.45 o
   0   5  12          8.49         10.83         2.77 o
   1   5  12          0.09          1.24         2.27 o
   2   5  12         35.70         40.16         6.01 o
   3   5  12          1.68         -1.51         1.90 o
   4   5  12          1.34          2.48         1.45 o
   5   5  12          2.39          5.00         2.40 o
 -10   6  12          2.05          4.87         2.51 o
  -9   6  12          0.57          1.46         2.41 o
  -8   6  12          1.27          1.51         2.05 o
  -7   6  12         32.91         46.01         4.53 o
  -6   6  12         51.40         58.33         5.19 o
  -5   6  12         40.04         28.47         3.82 o
  -4   6  12          5.26          3.63         2.21 o
  -3   6  12         71.96         93.94         6.79 o
  -2   6  12         87.04         93.91         6.77 o
  -1   6  12         52.52         47.62         4.80 o
   0   6  12          0.97          3.14         1.74 o
   1   6  12         88.19        108.24         6.74 o
   2   6  12          0.19         -0.77         1.30 o
 -13   1  13         35.52         50.74         4.41 o
 -12   1  13          7.95          9.40         2.15 o
 -11   1  13          3.79          5.84         2.28 o
 -10   1  13          1.34          1.72         1.91 o
  -9   1  13          4.19          9.51         3.45 o
  -8   1  13          4.64          4.82         3.66 o
  -7   1  13         21.67         21.75         5.18 o
  -6   1  13          8.33          6.25         2.55 o
  -5   1  13         20.10         29.54         5.21 o
  -4   1  13          3.86          6.22         2.15 o
  -3   1  13          1.89          2.24         1.90 o
  -2   1  13          0.57         -1.16         1.80 o
  -1   1  13          0.95         -0.38         1.39 o
   0   1  13          7.66          2.38         1.48 o
   1   1  13          3.74          4.60         1.27 o
   2   1  13          6.98          1.35         1.68 o
   3   1  13          1.20          0.05         0.96 o
   4   1  13         55.37         56.77         3.49 o
   5   1  13        135.79        150.15         5.40 o
 -13   2  13         10.37          9.04         2.86 o
 -12   2  13         64.65         76.77         5.50 o
 -11   2  13         19.13         25.99         3.52 o
 -10   2  13          0.91          2.59         1.62 o
  -9   2  13          4.60          1.68         1.26 o
  -8   2  13          2.36          0.12         1.19 o
  -7   2  13          9.51          8.36         1.97 o
  -6   2  13          0.79         -1.39         1.39 o
  -5   2  13          0.55          2.10         1.34 o
  -4   2  13          7.30          7.36         2.31 o
  -3   2  13          0.02          0.58         2.78 o
  -2   2  13          1.44          3.10         2.00 o
  -1   2  13         92.04         97.93         7.02 o
   0   2  13          7.17          4.83         1.04 o
   1   2  13          0.58          1.25         0.96 o
   2   2  13          0.79         -0.22         0.92 o
   3   2  13         63.41         59.07         3.08 o
   4   2  13        136.57        179.52         6.16 o
 -11   3  13          1.63          3.38         1.54 o
 -10   3  13          9.31         15.25         2.12 o
  -9   3  13         56.37         65.85         4.31 o
  -8   3  13         75.64        106.68         5.59 o
  -7   3  13         29.12         36.27         3.34 o
  -6   3  13          0.87          1.48         1.44 o
  -5   3  13         21.08         21.09         3.51 o
  -4   3  13          1.98          4.84         2.14 o
  -3   3  13         12.43         14.29         3.02 o
  -2   3  13          5.85          3.27         4.34 o
  -1   3  13          2.17         -0.76         1.65 o
   0   3  13         11.62          6.32         1.59 o
   1   3  13          0.79          2.63         1.35 o
   2   3  13         80.68         93.50         9.76 o
   3   3  13        121.24        154.04         7.62 o
  -9   4  13        151.85        163.61         7.76 o
  -8   4  13         85.64         78.57         5.55 o
  -7   4  13         21.46         18.14         5.07 o
  -6   4  13          7.30         15.65         2.81 o
  -5   4  13         20.50         27.01         3.55 o
  -4   4  13         51.03         61.73         5.29 o
  -3   4  13          0.37         -1.58         1.61 o
  -2   4  13         39.29         51.08         4.73 o
  -1   4  13         48.96         46.47         4.44 o
   0   4  13          1.22          0.40         2.36 o
   1   4  13          9.81          9.12         2.97 o
   2   4  13         71.82         81.40         7.55 o
                                                
